# Supplementary material for: Structure and function of the geldanamycin amide synthase from Streptomyces hygroscopicus
Source: Nat Commun. 2025 Mar 12;16:2464. doi: 10.1038/s41467-025-57013-3 (PMC11903869; doi:10.1038/s41467-025-57013-3)
Supplement: Supplementary file 4 — Source Data [file 41467_2025_57013_MOESM4_ESM.xlsx]

## Sheet: Fig 6c-d
Steady State Enzymatic Assay Monitoring Amide Formation																																				Cardiac Physiology Tin>Act57BWT							Cardiac Physiology Tin>Act57BM305L
Substrate 32		Rate (1/s)
	Concentration (µM)	11a	Error 11a	11b	Error 11b	11c	Error 11c	13a	Error 13a	13b	Error 13b	13c	Error 13c																								Cardiac Output	Diastolic Diameter	Fractional Shortening	SI/HP	Relaxation Rate			Cardiac Output	Diastolic Diameter	Fractional Shortening	SI/HP	Relaxation Rate
1	5000	0.00153	0.000100135	0.00462	0.0000798721	0.00662	0.000157539	0.00719	0.00173	0.00217	0.000417638	0.0009471	0.0000336855																							1	183.243	76.5463	0.374442	0.354722	406.333		1	112.286	64.5873	0.351191	0.458137	306.013
2	2500	0.00107	0.0000715903	0.0026	0.000555675	0.00404	0.000151639	0.0039	0.00415	0.00187	0.000114878	0.000585777	0.0000509435																							2	238.443	82.8474	0.372333	0.26153	601.576		2	102.709	67.7265	0.33955	0.605173	358.59
3	1000	0.000752356	0.0000571549	0.00163	0.00039478	0.00275	0.000125783	0.00255	0.0015	0.0015	0.000437757	0.000298747	0.0000365941																							3	163.196	78.4412	0.417662	0.476486	454.079		3	145.233	67.7385	0.348934	0.536766	377.943
4	750	0.000699531	0.0000858266	0.00112	0.000168934	0.0021	0.0000832997	0.00175	0.000864219	0.00109	0.000174432	0.00029423	0.0000340673																							4	274.049	86.9411	0.365909	0.268054	508.82		4	158.949	64.8931	0.373741	0.56753	351.699
5	500	0.000614993	0.0000370579	0.000867356	0.000111526	0.00179	0.0000525684	0.00134	0.000550895	0.000743648	0.000267623	0.000282089	0.0000524403																							5	176.58	67.4158	0.373715	0.301111	374.36		5	154.368	66.78	0.358454	0.530589	382.761
6	250	0.000423148	0.0000800721	0.000702266	0.0000400082	0.00112	0.000061498	0.000425292	0.000391184	0.000480619	0.000163603	0.000196423	0.0000362504																							6	192.047	69.3054	0.363621	0.377999	414.008		6	83.92	69.615	0.33478	0.277574	382.806
																																				7	190.892	75.915	0.394134	0.506013	491.103		7	160.425	67.7279	0.348699	0.518154	350.755
Substrate 33																																				8	212.964	74.6603	0.417762	0.379006	381.492		8	132.936	67.4115	0.359827	0.519576	302.638
	Concentration (µM)	11a	Error 11a	11b	Error 11b	11c	Error 11c	13a	Error 13a	13b	Error 13b	13c	Error 13c																								Cardiac Output	Diastolic Diameter	Fractional Shortening	SI/HP	Relaxation Rate			Cardiac Output	Diastolic Diameter	Fractional Shortening	SI/HP	Relaxation Rate
1	5000	0.0024	0.00010482	0.00539	0.000312131	0.01469	0.00018264	0.00625	0.00253	0.00316	0.000452425	0.001	0.0000626451																							10	163.386	73.395	0.39908	0.296181	326.341		10	105.377	60.8117	0.383404	0.515614	415.683
2	2500	0.00167	0.000180034	0.00261	0.000290132	0.00824	0.0000933752	--	--	0.00181	0.000866052	0.000731625	0.0000432157																							11	304.583	78.7513	0.403981	0.308261	367.389		11	105.541	64.5766	0.336601	0.415536	484.352
3	1000	0.00105	0.000107213	0.00158	0.000264154	0.00545	0.000314551	0.00147	0.000173183	0.000957489	0.000187256	0.000507926	0.0000353383																							12	173.981	66.783	0.386747	0.439431	393.147		12	104.387	68.9865	0.333315	0.408518	281.248
4	750	0.00094769	0.0000391211	0.00106	0.0000577426	0.00434	0.0000682081	0.00077037	0.000692977	0.000820868	0.000329071	0.00043523	0.0000614393																							13	183.8	77.805	0.400755	0.501735	389.233		13	119.253	67.4174	0.383174	0.432568	413.269
5	500	0.000661596	0.0000571533	0.00081305	0.000103242	0.00327	0.000340308	0.00107	0.000123454	0.000491135	0.000150564	0.000192923	0.000267593																							14	255.986	82.8509	0.418268	0.349785	674.778		14	76.6286	65.5215	0.341325	0.339392	362.443
6	250	0.000640039	0.000153611	0.000634173	0.0000475715	0.00204	0.000279032	0.000472655	0.0000335222	0.000225216	0.0000568411	0.0000401801	0.0000659517																							15	177.693	74.3454	0.377106	0.236333	460.378		15	160.767	60.48	0.34375	0.523082	278.964
																																				16	244.516	81.9024	0.369225	0.298636	483.764		16	167.132	62.3715	0.373753	0.609268	338.269
																																				17	197.408	69.318	0.436337	0.39582	487.067		17	109.82	61.1254	0.376227	0.511204	413.228
																																				18	145.761	60.7965	0.335744	0.256113	291.039		18	60.758	54.9584	0.289221	0.408046	206.564
																																				19	235.57	69.6264	0.406468	0.29716	410.624		19	68.5244	51.4023	0.279896	0.44522	158.119
																																				20	207.608	79.8404	0.378738	0.323574	496.034		20	55.2329	57.9737	0.256456	0.340581	245.62
																																				21		68.3049	0.269054	0.393312	235.066		21		57.266	0.284676	0.456679	308.078
																																				22		81.0049	0.338309	0.283791	407.935		22		53.3255	0.288036	0.468388	329.681
																																				23		75.953	0.389525	0.427623	527.298		23		56.8546	0.208233	0.730232	112.506
																																				24		61.1725	0.309286	0.410893	302.546		24		56.9487	0.212166	0.499586	113.807
																																				25		61.4851	0.289376	0.316564	217.811		25		54.1572	0.179714	0.516197	93.4245
																																				26		62.5415	0.386715	0.337487	234.208		26		54.8844	0.283566	0.499322	190.376
																																				27		63.4112	0.331014	0.360635	467.785		27		50.9076	0.316455	0.504118	225.718
																																				28		63.4032	0.308808	0.33987	207.054		28		55.0757	0.234885	0.364354	134.541
																																				29		66.1881	0.323529	0.406467	381.631		29		52.2991	0.254131	0.482422	156.967
																																				30		61.1306	0.299974	0.39963	240.272		30		56.1507	0.277263	0.387022	359.33
																																				31		65.732	0.316756	0.327919	463.848		31		39.6923	0.214042	0.605497	69.1382
																																				32		63.6961	0.272421	0.290735	277.42		32		41.0218	0.221379	0.529772	138.173

## Sheet: Fig7e-f
Free energy landscape from MD simulations
apo				pgm
Distance (A)	RMSD (A)	PMF (kcal/mol)		Distance (A)	RMSD (A)	PMF (kcal/mol)
2	2	58.623927509982465		2	2	45.67325724705202
2	2.3	58.623927509982465		2	2.3	45.67325724705202
2	2.5999999999999996	58.623927509982465		2	2.5999999999999996	45.67325724705202
2	2.8999999999999995	58.623927509982465		2	2.8999999999999995	45.67325724705202
2	3.1999999999999993	58.623927509982465		2	3.1999999999999993	45.67325724705202
2	3.499999999999999	58.623927509982465		2	3.499999999999999	45.67325724705202
2	3.799999999999999	58.623927509982465		2	3.799999999999999	45.67325724705202
2	4.099999999999999	58.623927509982465		2	4.099999999999999	45.67325724705202
2	4.399999999999999	58.623927509982465		2	4.399999999999999	45.67325724705202
2	4.699999999999998	58.623927509982465		2	4.699999999999998	45.67325724705202
2	4.999999999999998	58.623927509982465		2	4.999999999999998	45.67325724705202
2	5.299999999999998	58.623927509982465		2	5.299999999999998	45.67325724705202
2	5.599999999999998	58.623927509982465		2	5.599999999999998	45.67325724705202
2	5.899999999999998	58.623927509982465		2	5.899999999999998	45.67325724705202
2	6.1999999999999975	58.623927509982465		2	6.1999999999999975	45.67325724705202
2	6.499999999999997	58.623927509982465		2	6.499999999999997	45.67325724705202
2	6.799999999999997	58.623927509982465		2	6.799999999999997	45.67325724705202
2	7.099999999999997	58.623927509982465		2	7.099999999999997	45.67325724705202
2	7.399999999999997	58.623927509982465		2	7.399999999999997	45.67325724705202
2	7.699999999999997	58.623927509982465		2	7.699999999999997	45.67325724705202
2	7.9999999999999964	58.623927509982465		2	7.9999999999999964	45.67325724705202
2	8.299999999999997	58.623927509982465		2	8.299999999999997	45.67325724705202
2	8.599999999999996	58.623927509982465		2	8.599999999999996	45.67325724705202
2	8.899999999999995	58.623927509982465		2	8.899999999999995	45.67325724705202
2	9.199999999999996	58.623927509982465		2	9.199999999999996	45.67325724705202
2	9.499999999999996	58.623927509982465		2	9.499999999999996	45.67325724705202
2	9.799999999999995	58.623927509982465		2	9.799999999999995	45.67325724705202
2	10.099999999999994	58.623927509982465		2	10.099999999999994	45.67325724705202
2	10.399999999999995	58.623927509982465		2	10.399999999999995	45.67325724705202
2	10.699999999999996	58.623927509982465		2	10.699999999999996	45.67325724705202
2	10.999999999999995	58.623927509982465		2	10.999999999999995	45.67325724705202
2	11.299999999999994	58.623927509982465		2	11.299999999999994	45.67325724705202
2	11.599999999999994	58.623927509982465		2	11.599999999999994	45.67325724705202
2	11.899999999999995	58.623927509982465		2	11.899999999999995	45.67325724705202
2	12.199999999999994	58.623927509982465		2	12.199999999999994	45.67325724705202
2	12.499999999999993	58.623927509982465		2	12.499999999999993	45.67325724705202
2	12.799999999999994	58.623927509982465		2	12.799999999999994	45.67325724705202
2	13.099999999999994	58.623927509982465		2	13.099999999999994	45.67325724705202
2	13.399999999999993	58.623927509982465		2	13.399999999999993	45.67325724705202
2	13.699999999999992	58.623927509982465		2	13.699999999999992	45.67325724705202
2	13.999999999999993	58.623927509982465		2	13.999999999999993	45.67325724705202
2	14.299999999999994	58.623927509982465		2	14.299999999999994	45.67325724705202
2	14.599999999999993	58.623927509982465		2	14.599999999999993	45.67325724705202
2	14.899999999999991	58.623927509982465		2	14.899999999999991	45.67325724705202
2	15.199999999999992	58.623927509982465		2	15.199999999999992	45.67325724705202
2	15.499999999999993	58.623927509982465		2	15.499999999999993	45.67325724705202
2	15.799999999999992	58.623927509982465		2	15.799999999999992	45.67325724705202
2	16.09999999999999	58.623927509982465		2	16.09999999999999	45.67325724705202
2	16.39999999999999	58.623927509982465		2	16.39999999999999	45.67325724705202
2	16.699999999999992	58.623927509982465		2	16.699999999999992	45.67325724705202
2	16.999999999999993	58.623927509982465		2	16.999999999999993	45.67325724705202
2	17.29999999999999	58.623927509982465		2	17.29999999999999	45.67325724705202
2	17.59999999999999	58.623927509982465		2	17.59999999999999	45.67325724705202
2	17.89999999999999	58.623927509982465		2	17.89999999999999	45.67325724705202
2.3	2	58.623927509982465		2.3	2	45.67325724705202
2.3	2.3	58.623927509982465		2.3	2.3	45.67325724705202
2.3	2.5999999999999996	58.623927509982465		2.3	2.5999999999999996	45.67325724705202
2.3	2.8999999999999995	58.623927509982465		2.3	2.8999999999999995	45.67325724705202
2.3	3.1999999999999993	58.623927509982465		2.3	3.1999999999999993	45.67325724705202
2.3	3.499999999999999	58.623927509982465		2.3	3.499999999999999	45.67325724705202
2.3	3.799999999999999	58.623927509982465		2.3	3.799999999999999	45.67325724705202
2.3	4.099999999999999	58.623927509982465		2.3	4.099999999999999	45.67325724705202
2.3	4.399999999999999	58.623927509982465		2.3	4.399999999999999	45.67325724705202
2.3	4.699999999999998	58.623927509982465		2.3	4.699999999999998	45.67325724705202
2.3	4.999999999999998	58.623927509982465		2.3	4.999999999999998	45.67325724705202
2.3	5.299999999999998	58.623927509982465		2.3	5.299999999999998	45.67325724705202
2.3	5.599999999999998	58.623927509982465		2.3	5.599999999999998	45.67325724705202
2.3	5.899999999999998	58.623927509982465		2.3	5.899999999999998	45.67325724705202
2.3	6.1999999999999975	58.623927509982465		2.3	6.1999999999999975	45.67325724705202
2.3	6.499999999999997	58.623927509982465		2.3	6.499999999999997	45.67325724705202
2.3	6.799999999999997	58.623927509982465		2.3	6.799999999999997	45.67325724705202
2.3	7.099999999999997	58.623927509982465		2.3	7.099999999999997	45.67325724705202
2.3	7.399999999999997	58.623927509982465		2.3	7.399999999999997	45.67325724705202
2.3	7.699999999999997	58.623927509982465		2.3	7.699999999999997	45.67325724705202
2.3	7.9999999999999964	58.623927509982465		2.3	7.9999999999999964	45.67325724705202
2.3	8.299999999999997	58.623927509982465		2.3	8.299999999999997	45.67325724705202
2.3	8.599999999999996	58.623927509982465		2.3	8.599999999999996	45.67325724705202
2.3	8.899999999999995	58.623927509982465		2.3	8.899999999999995	45.67325724705202
2.3	9.199999999999996	58.623927509982465		2.3	9.199999999999996	45.67325724705202
2.3	9.499999999999996	58.623927509982465		2.3	9.499999999999996	45.67325724705202
2.3	9.799999999999995	58.623927509982465		2.3	9.799999999999995	45.67325724705202
2.3	10.099999999999994	58.623927509982465		2.3	10.099999999999994	45.67325724705202
2.3	10.399999999999995	58.623927509982465		2.3	10.399999999999995	45.67325724705202
2.3	10.699999999999996	58.623927509982465		2.3	10.699999999999996	45.67325724705202
2.3	10.999999999999995	58.623927509982465		2.3	10.999999999999995	45.67325724705202
2.3	11.299999999999994	58.623927509982465		2.3	11.299999999999994	45.67325724705202
2.3	11.599999999999994	58.623927509982465		2.3	11.599999999999994	45.67325724705202
2.3	11.899999999999995	58.623927509982465		2.3	11.899999999999995	45.67325724705202
2.3	12.199999999999994	58.623927509982465		2.3	12.199999999999994	45.67325724705202
2.3	12.499999999999993	58.623927509982465		2.3	12.499999999999993	45.67325724705202
2.3	12.799999999999994	58.623927509982465		2.3	12.799999999999994	45.67325724705202
2.3	13.099999999999994	58.623927509982465		2.3	13.099999999999994	45.67325724705202
2.3	13.399999999999993	58.623927509982465		2.3	13.399999999999993	45.67325724705202
2.3	13.699999999999992	58.623927509982465		2.3	13.699999999999992	45.67325724705202
2.3	13.999999999999993	58.623927509982465		2.3	13.999999999999993	45.67325724705202
2.3	14.299999999999994	58.623927509982465		2.3	14.299999999999994	45.67325724705202
2.3	14.599999999999993	58.623927509982465		2.3	14.599999999999993	45.67325724705202
2.3	14.899999999999991	58.623927509982465		2.3	14.899999999999991	45.67325724705202
2.3	15.199999999999992	58.623927509982465		2.3	15.199999999999992	45.67325724705202
2.3	15.499999999999993	58.623927509982465		2.3	15.499999999999993	45.67325724705202
2.3	15.799999999999992	58.623927509982465		2.3	15.799999999999992	45.67325724705202
2.3	16.09999999999999	58.623927509982465		2.3	16.09999999999999	45.67325724705202
2.3	16.39999999999999	58.623927509982465		2.3	16.39999999999999	45.67325724705202
2.3	16.699999999999992	58.623927509982465		2.3	16.699999999999992	45.67325724705202
2.3	16.999999999999993	58.623927509982465		2.3	16.999999999999993	45.67325724705202
2.3	17.29999999999999	58.623927509982465		2.3	17.29999999999999	45.67325724705202
2.3	17.59999999999999	58.623927509982465		2.3	17.59999999999999	45.67325724705202
2.3	17.89999999999999	58.623927509982465		2.3	17.89999999999999	45.67325724705202
2.5999999999999996	2	58.623927509982465		2.5999999999999996	2	45.67325724705202
2.5999999999999996	2.3	58.623927509982465		2.5999999999999996	2.3	45.67325724705202
2.5999999999999996	2.5999999999999996	58.623927509982465		2.5999999999999996	2.5999999999999996	45.67325724705202
2.5999999999999996	2.8999999999999995	58.623927509982465		2.5999999999999996	2.8999999999999995	45.67325724705202
2.5999999999999996	3.1999999999999993	58.623927509982465		2.5999999999999996	3.1999999999999993	45.67325724705202
2.5999999999999996	3.499999999999999	58.623927509982465		2.5999999999999996	3.499999999999999	45.67325724705202
2.5999999999999996	3.799999999999999	58.623927509982465		2.5999999999999996	3.799999999999999	45.67325724705202
2.5999999999999996	4.099999999999999	58.623927509982465		2.5999999999999996	4.099999999999999	45.67325724705202
2.5999999999999996	4.399999999999999	58.623927509982465		2.5999999999999996	4.399999999999999	45.67325724705202
2.5999999999999996	4.699999999999998	58.623927509982465		2.5999999999999996	4.699999999999998	45.67325724705202
2.5999999999999996	4.999999999999998	58.623927509982465		2.5999999999999996	4.999999999999998	45.67325724705202
2.5999999999999996	5.299999999999998	58.623927509982465		2.5999999999999996	5.299999999999998	45.67325724705202
2.5999999999999996	5.599999999999998	58.623927509982465		2.5999999999999996	5.599999999999998	45.67325724705202
2.5999999999999996	5.899999999999998	58.623927509982465		2.5999999999999996	5.899999999999998	45.67325724705202
2.5999999999999996	6.1999999999999975	58.623927509982465		2.5999999999999996	6.1999999999999975	45.67325724705202
2.5999999999999996	6.499999999999997	58.623927509982465		2.5999999999999996	6.499999999999997	45.67325724705202
2.5999999999999996	6.799999999999997	58.623927509982465		2.5999999999999996	6.799999999999997	45.67325724705202
2.5999999999999996	7.099999999999997	58.623927509982465		2.5999999999999996	7.099999999999997	45.67325724705202
2.5999999999999996	7.399999999999997	58.623927509982465		2.5999999999999996	7.399999999999997	45.67325724705202
2.5999999999999996	7.699999999999997	58.623927509982465		2.5999999999999996	7.699999999999997	45.67325724705202
2.5999999999999996	7.9999999999999964	58.623927509982465		2.5999999999999996	7.9999999999999964	45.67325724705202
2.5999999999999996	8.299999999999997	58.623927509982465		2.5999999999999996	8.299999999999997	45.67325724705202
2.5999999999999996	8.599999999999996	58.623927509982465		2.5999999999999996	8.599999999999996	45.67325724705202
2.5999999999999996	8.899999999999995	58.623927509982465		2.5999999999999996	8.899999999999995	45.67325724705202
2.5999999999999996	9.199999999999996	58.623927509982465		2.5999999999999996	9.199999999999996	45.67325724705202
2.5999999999999996	9.499999999999996	58.623927509982465		2.5999999999999996	9.499999999999996	45.67325724705202
2.5999999999999996	9.799999999999995	58.623927509982465		2.5999999999999996	9.799999999999995	45.67325724705202
2.5999999999999996	10.099999999999994	58.623927509982465		2.5999999999999996	10.099999999999994	45.67325724705202
2.5999999999999996	10.399999999999995	58.623927509982465		2.5999999999999996	10.399999999999995	45.67325724705202
2.5999999999999996	10.699999999999996	58.623927509982465		2.5999999999999996	10.699999999999996	45.67325724705202
2.5999999999999996	10.999999999999995	58.623927509982465		2.5999999999999996	10.999999999999995	45.67325724705202
2.5999999999999996	11.299999999999994	58.623927509982465		2.5999999999999996	11.299999999999994	45.67325724705202
2.5999999999999996	11.599999999999994	58.623927509982465		2.5999999999999996	11.599999999999994	45.67325724705202
2.5999999999999996	11.899999999999995	58.623927509982465		2.5999999999999996	11.899999999999995	45.67325724705202
2.5999999999999996	12.199999999999994	58.623927509982465		2.5999999999999996	12.199999999999994	45.67325724705202
2.5999999999999996	12.499999999999993	58.623927509982465		2.5999999999999996	12.499999999999993	45.67325724705202
2.5999999999999996	12.799999999999994	58.623927509982465		2.5999999999999996	12.799999999999994	45.67325724705202
2.5999999999999996	13.099999999999994	58.623927509982465		2.5999999999999996	13.099999999999994	45.67325724705202
2.5999999999999996	13.399999999999993	58.623927509982465		2.5999999999999996	13.399999999999993	45.67325724705202
2.5999999999999996	13.699999999999992	58.623927509982465		2.5999999999999996	13.699999999999992	45.67325724705202
2.5999999999999996	13.999999999999993	58.623927509982465		2.5999999999999996	13.999999999999993	45.67325724705202
2.5999999999999996	14.299999999999994	58.623927509982465		2.5999999999999996	14.299999999999994	45.67325724705202
2.5999999999999996	14.599999999999993	58.623927509982465		2.5999999999999996	14.599999999999993	45.67325724705202
2.5999999999999996	14.899999999999991	58.623927509982465		2.5999999999999996	14.899999999999991	45.67325724705202
2.5999999999999996	15.199999999999992	58.623927509982465		2.5999999999999996	15.199999999999992	45.67325724705202
2.5999999999999996	15.499999999999993	58.623927509982465		2.5999999999999996	15.499999999999993	45.67325724705202
2.5999999999999996	15.799999999999992	58.623927509982465		2.5999999999999996	15.799999999999992	45.67325724705202
2.5999999999999996	16.09999999999999	58.623927509982465		2.5999999999999996	16.09999999999999	45.67325724705202
2.5999999999999996	16.39999999999999	58.623927509982465		2.5999999999999996	16.39999999999999	45.67325724705202
2.5999999999999996	16.699999999999992	58.623927509982465		2.5999999999999996	16.699999999999992	45.67325724705202
2.5999999999999996	16.999999999999993	58.623927509982465		2.5999999999999996	16.999999999999993	45.67325724705202
2.5999999999999996	17.29999999999999	58.623927509982465		2.5999999999999996	17.29999999999999	45.67325724705202
2.5999999999999996	17.59999999999999	58.623927509982465		2.5999999999999996	17.59999999999999	45.67325724705202
2.5999999999999996	17.89999999999999	58.623927509982465		2.5999999999999996	17.89999999999999	45.67325724705202
2.8999999999999995	2	58.623927509982465		2.8999999999999995	2	45.67325724705202
2.8999999999999995	2.3	58.623927509982465		2.8999999999999995	2.3	45.67325724705202
2.8999999999999995	2.5999999999999996	58.623927509982465		2.8999999999999995	2.5999999999999996	45.67325724705202
2.8999999999999995	2.8999999999999995	58.623927509982465		2.8999999999999995	2.8999999999999995	45.67325724705202
2.8999999999999995	3.1999999999999993	58.623927509982465		2.8999999999999995	3.1999999999999993	45.67325724705202
2.8999999999999995	3.499999999999999	58.623927509982465		2.8999999999999995	3.499999999999999	45.67325724705202
2.8999999999999995	3.799999999999999	58.623927509982465		2.8999999999999995	3.799999999999999	45.67325724705202
2.8999999999999995	4.099999999999999	58.623927509982465		2.8999999999999995	4.099999999999999	45.67325724705202
2.8999999999999995	4.399999999999999	58.623927509982465		2.8999999999999995	4.399999999999999	45.67325724705202
2.8999999999999995	4.699999999999998	58.623927509982465		2.8999999999999995	4.699999999999998	45.67325724705202
2.8999999999999995	4.999999999999998	58.623927509982465		2.8999999999999995	4.999999999999998	45.67325724705202
2.8999999999999995	5.299999999999998	58.623927509982465		2.8999999999999995	5.299999999999998	45.67325724705202
2.8999999999999995	5.599999999999998	58.623927509982465		2.8999999999999995	5.599999999999998	45.67325724705202
2.8999999999999995	5.899999999999998	58.623927509982465		2.8999999999999995	5.899999999999998	45.67325724705202
2.8999999999999995	6.1999999999999975	58.623927509982465		2.8999999999999995	6.1999999999999975	45.67325724705202
2.8999999999999995	6.499999999999997	58.623927509982465		2.8999999999999995	6.499999999999997	45.67325724705202
2.8999999999999995	6.799999999999997	58.623927509982465		2.8999999999999995	6.799999999999997	45.67325724705202
2.8999999999999995	7.099999999999997	58.623927509982465		2.8999999999999995	7.099999999999997	45.67325724705202
2.8999999999999995	7.399999999999997	58.623927509982465		2.8999999999999995	7.399999999999997	45.67325724705202
2.8999999999999995	7.699999999999997	58.623927509982465		2.8999999999999995	7.699999999999997	45.67325724705202
2.8999999999999995	7.9999999999999964	58.623927509982465		2.8999999999999995	7.9999999999999964	45.67325724705202
2.8999999999999995	8.299999999999997	58.623927509982465		2.8999999999999995	8.299999999999997	45.67325724705202
2.8999999999999995	8.599999999999996	58.623927509982465		2.8999999999999995	8.599999999999996	45.67325724705202
2.8999999999999995	8.899999999999995	58.623927509982465		2.8999999999999995	8.899999999999995	45.67325724705202
2.8999999999999995	9.199999999999996	58.623927509982465		2.8999999999999995	9.199999999999996	45.67325724705202
2.8999999999999995	9.499999999999996	58.623927509982465		2.8999999999999995	9.499999999999996	45.67325724705202
2.8999999999999995	9.799999999999995	58.623927509982465		2.8999999999999995	9.799999999999995	45.67325724705202
2.8999999999999995	10.099999999999994	58.623927509982465		2.8999999999999995	10.099999999999994	45.67325724705202
2.8999999999999995	10.399999999999995	58.623927509982465		2.8999999999999995	10.399999999999995	45.67325724705202
2.8999999999999995	10.699999999999996	58.623927509982465		2.8999999999999995	10.699999999999996	45.67325724705202
2.8999999999999995	10.999999999999995	58.623927509982465		2.8999999999999995	10.999999999999995	45.67325724705202
2.8999999999999995	11.299999999999994	58.623927509982465		2.8999999999999995	11.299999999999994	45.67325724705202
2.8999999999999995	11.599999999999994	58.623927509982465		2.8999999999999995	11.599999999999994	45.67325724705202
2.8999999999999995	11.899999999999995	58.623927509982465		2.8999999999999995	11.899999999999995	45.67325724705202
2.8999999999999995	12.199999999999994	58.623927509982465		2.8999999999999995	12.199999999999994	45.67325724705202
2.8999999999999995	12.499999999999993	58.623927509982465		2.8999999999999995	12.499999999999993	45.67325724705202
2.8999999999999995	12.799999999999994	58.623927509982465		2.8999999999999995	12.799999999999994	45.67325724705202
2.8999999999999995	13.099999999999994	58.623927509982465		2.8999999999999995	13.099999999999994	45.67325724705202
2.8999999999999995	13.399999999999993	58.623927509982465		2.8999999999999995	13.399999999999993	45.67325724705202
2.8999999999999995	13.699999999999992	58.623927509982465		2.8999999999999995	13.699999999999992	45.67325724705202
2.8999999999999995	13.999999999999993	58.623927509982465		2.8999999999999995	13.999999999999993	45.67325724705202
2.8999999999999995	14.299999999999994	58.623927509982465		2.8999999999999995	14.299999999999994	45.67325724705202
2.8999999999999995	14.599999999999993	58.623927509982465		2.8999999999999995	14.599999999999993	45.67325724705202
2.8999999999999995	14.899999999999991	58.623927509982465		2.8999999999999995	14.899999999999991	45.67325724705202
2.8999999999999995	15.199999999999992	58.623927509982465		2.8999999999999995	15.199999999999992	45.67325724705202
2.8999999999999995	15.499999999999993	58.623927509982465		2.8999999999999995	15.499999999999993	45.67325724705202
2.8999999999999995	15.799999999999992	58.623927509982465		2.8999999999999995	15.799999999999992	45.67325724705202
2.8999999999999995	16.09999999999999	58.623927509982465		2.8999999999999995	16.09999999999999	45.67325724705202
2.8999999999999995	16.39999999999999	58.623927509982465		2.8999999999999995	16.39999999999999	45.67325724705202
2.8999999999999995	16.699999999999992	58.623927509982465		2.8999999999999995	16.699999999999992	45.67325724705202
2.8999999999999995	16.999999999999993	58.623927509982465		2.8999999999999995	16.999999999999993	45.67325724705202
2.8999999999999995	17.29999999999999	58.623927509982465		2.8999999999999995	17.29999999999999	45.67325724705202
2.8999999999999995	17.59999999999999	58.623927509982465		2.8999999999999995	17.59999999999999	45.67325724705202
2.8999999999999995	17.89999999999999	58.623927509982465		2.8999999999999995	17.89999999999999	45.67325724705202
3.1999999999999993	2	58.623927509982465		3.1999999999999993	2	45.67325724705202
3.1999999999999993	2.3	58.623927509982465		3.1999999999999993	2.3	45.67325724705202
3.1999999999999993	2.5999999999999996	58.623927509982465		3.1999999999999993	2.5999999999999996	45.67325724705202
3.1999999999999993	2.8999999999999995	58.623927509982465		3.1999999999999993	2.8999999999999995	45.67325724705202
3.1999999999999993	3.1999999999999993	58.623927509982465		3.1999999999999993	3.1999999999999993	45.67325724705202
3.1999999999999993	3.499999999999999	58.623927509982465		3.1999999999999993	3.499999999999999	45.67325724705202
3.1999999999999993	3.799999999999999	58.623927509982465		3.1999999999999993	3.799999999999999	45.67325724705202
3.1999999999999993	4.099999999999999	58.623927509982465		3.1999999999999993	4.099999999999999	45.67325724705202
3.1999999999999993	4.399999999999999	58.623927509982465		3.1999999999999993	4.399999999999999	45.67325724705202
3.1999999999999993	4.699999999999998	58.623927509982465		3.1999999999999993	4.699999999999998	45.67325724705202
3.1999999999999993	4.999999999999998	58.623927509982465		3.1999999999999993	4.999999999999998	45.67325724705202
3.1999999999999993	5.299999999999998	58.623927509982465		3.1999999999999993	5.299999999999998	45.67325724705202
3.1999999999999993	5.599999999999998	58.623927509982465		3.1999999999999993	5.599999999999998	45.67325724705202
3.1999999999999993	5.899999999999998	58.623927509982465		3.1999999999999993	5.899999999999998	45.67325724705202
3.1999999999999993	6.1999999999999975	58.623927509982465		3.1999999999999993	6.1999999999999975	45.67325724705202
3.1999999999999993	6.499999999999997	58.623927509982465		3.1999999999999993	6.499999999999997	45.67325724705202
3.1999999999999993	6.799999999999997	58.623927509982465		3.1999999999999993	6.799999999999997	45.67325724705202
3.1999999999999993	7.099999999999997	58.623927509982465		3.1999999999999993	7.099999999999997	45.67325724705202
3.1999999999999993	7.399999999999997	58.623927509982465		3.1999999999999993	7.399999999999997	45.67325724705202
3.1999999999999993	7.699999999999997	58.623927509982465		3.1999999999999993	7.699999999999997	45.67325724705202
3.1999999999999993	7.9999999999999964	58.623927509982465		3.1999999999999993	7.9999999999999964	45.67325724705202
3.1999999999999993	8.299999999999997	58.623927509982465		3.1999999999999993	8.299999999999997	45.67325724705202
3.1999999999999993	8.599999999999996	58.623927509982465		3.1999999999999993	8.599999999999996	45.67325724705202
3.1999999999999993	8.899999999999995	58.623927509982465		3.1999999999999993	8.899999999999995	45.67325724705202
3.1999999999999993	9.199999999999996	58.623927509982465		3.1999999999999993	9.199999999999996	45.67325724705202
3.1999999999999993	9.499999999999996	58.623927509982465		3.1999999999999993	9.499999999999996	45.67325724705202
3.1999999999999993	9.799999999999995	58.623927509982465		3.1999999999999993	9.799999999999995	45.67325724705202
3.1999999999999993	10.099999999999994	58.623927509982465		3.1999999999999993	10.099999999999994	45.67325724705202
3.1999999999999993	10.399999999999995	58.623927509982465		3.1999999999999993	10.399999999999995	45.67325724705202
3.1999999999999993	10.699999999999996	58.623927509982465		3.1999999999999993	10.699999999999996	45.67325724705202
3.1999999999999993	10.999999999999995	58.623927509982465		3.1999999999999993	10.999999999999995	45.67325724705202
3.1999999999999993	11.299999999999994	58.623927509982465		3.1999999999999993	11.299999999999994	45.67325724705202
3.1999999999999993	11.599999999999994	58.623927509982465		3.1999999999999993	11.599999999999994	45.67325724705202
3.1999999999999993	11.899999999999995	58.623927509982465		3.1999999999999993	11.899999999999995	45.67325724705202
3.1999999999999993	12.199999999999994	58.623927509982465		3.1999999999999993	12.199999999999994	45.67325724705202
3.1999999999999993	12.499999999999993	58.623927509982465		3.1999999999999993	12.499999999999993	45.67325724705202
3.1999999999999993	12.799999999999994	58.623927509982465		3.1999999999999993	12.799999999999994	45.67325724705202
3.1999999999999993	13.099999999999994	58.623927509982465		3.1999999999999993	13.099999999999994	45.67325724705202
3.1999999999999993	13.399999999999993	58.623927509982465		3.1999999999999993	13.399999999999993	45.67325724705202
3.1999999999999993	13.699999999999992	58.623927509982465		3.1999999999999993	13.699999999999992	45.67325724705202
3.1999999999999993	13.999999999999993	58.623927509982465		3.1999999999999993	13.999999999999993	45.67325724705202
3.1999999999999993	14.299999999999994	58.623927509982465		3.1999999999999993	14.299999999999994	45.67325724705202
3.1999999999999993	14.599999999999993	58.623927509982465		3.1999999999999993	14.599999999999993	45.67325724705202
3.1999999999999993	14.899999999999991	58.623927509982465		3.1999999999999993	14.899999999999991	45.67325724705202
3.1999999999999993	15.199999999999992	58.623927509982465		3.1999999999999993	15.199999999999992	45.67325724705202
3.1999999999999993	15.499999999999993	58.623927509982465		3.1999999999999993	15.499999999999993	45.67325724705202
3.1999999999999993	15.799999999999992	58.623927509982465		3.1999999999999993	15.799999999999992	45.67325724705202
3.1999999999999993	16.09999999999999	58.623927509982465		3.1999999999999993	16.09999999999999	45.67325724705202
3.1999999999999993	16.39999999999999	58.623927509982465		3.1999999999999993	16.39999999999999	45.67325724705202
3.1999999999999993	16.699999999999992	58.623927509982465		3.1999999999999993	16.699999999999992	45.67325724705202
3.1999999999999993	16.999999999999993	58.623927509982465		3.1999999999999993	16.999999999999993	45.67325724705202
3.1999999999999993	17.29999999999999	58.623927509982465		3.1999999999999993	17.29999999999999	45.67325724705202
3.1999999999999993	17.59999999999999	58.623927509982465		3.1999999999999993	17.59999999999999	45.67325724705202
3.1999999999999993	17.89999999999999	58.623927509982465		3.1999999999999993	17.89999999999999	45.67325724705202
3.499999999999999	2	58.623927509982465		3.499999999999999	2	45.67325724705202
3.499999999999999	2.3	58.623927509982465		3.499999999999999	2.3	45.67325724705202
3.499999999999999	2.5999999999999996	58.623927509982465		3.499999999999999	2.5999999999999996	45.67325724705202
3.499999999999999	2.8999999999999995	58.623927509982465		3.499999999999999	2.8999999999999995	45.67325724705202
3.499999999999999	3.1999999999999993	58.623927509982465		3.499999999999999	3.1999999999999993	45.67325724705202
3.499999999999999	3.499999999999999	58.623927509982465		3.499999999999999	3.499999999999999	45.67325724705202
3.499999999999999	3.799999999999999	58.623927509982465		3.499999999999999	3.799999999999999	45.67325724705202
3.499999999999999	4.099999999999999	58.623927509982465		3.499999999999999	4.099999999999999	45.67325724705202
3.499999999999999	4.399999999999999	58.623927509982465		3.499999999999999	4.399999999999999	45.67325724705202
3.499999999999999	4.699999999999998	58.623927509982465		3.499999999999999	4.699999999999998	45.67325724705202
3.499999999999999	4.999999999999998	58.623927509982465		3.499999999999999	4.999999999999998	45.67325724705202
3.499999999999999	5.299999999999998	58.623927509982465		3.499999999999999	5.299999999999998	45.67325724705202
3.499999999999999	5.599999999999998	58.623927509982465		3.499999999999999	5.599999999999998	45.67325724705202
3.499999999999999	5.899999999999998	58.623927509982465		3.499999999999999	5.899999999999998	45.67325724705202
3.499999999999999	6.1999999999999975	58.623927509982465		3.499999999999999	6.1999999999999975	45.67325724705202
3.499999999999999	6.499999999999997	58.623927509982465		3.499999999999999	6.499999999999997	45.67325724705202
3.499999999999999	6.799999999999997	58.623927509982465		3.499999999999999	6.799999999999997	45.67325724705202
3.499999999999999	7.099999999999997	58.623927509982465		3.499999999999999	7.099999999999997	45.67325724705202
3.499999999999999	7.399999999999997	58.623927509982465		3.499999999999999	7.399999999999997	45.67325724705202
3.499999999999999	7.699999999999997	58.623927509982465		3.499999999999999	7.699999999999997	45.67325724705202
3.499999999999999	7.9999999999999964	58.623927509982465		3.499999999999999	7.9999999999999964	45.67325724705202
3.499999999999999	8.299999999999997	58.623927509982465		3.499999999999999	8.299999999999997	45.67325724705202
3.499999999999999	8.599999999999996	58.623927509982465		3.499999999999999	8.599999999999996	45.67325724705202
3.499999999999999	8.899999999999995	58.623927509982465		3.499999999999999	8.899999999999995	45.67325724705202
3.499999999999999	9.199999999999996	58.623927509982465		3.499999999999999	9.199999999999996	45.67325724705202
3.499999999999999	9.499999999999996	58.623927509982465		3.499999999999999	9.499999999999996	45.67325724705202
3.499999999999999	9.799999999999995	58.623927509982465		3.499999999999999	9.799999999999995	45.67325724705202
3.499999999999999	10.099999999999994	58.623927509982465		3.499999999999999	10.099999999999994	45.67325724705202
3.499999999999999	10.399999999999995	58.623927509982465		3.499999999999999	10.399999999999995	45.67325724705202
3.499999999999999	10.699999999999996	58.623927509982465		3.499999999999999	10.699999999999996	45.67325724705202
3.499999999999999	10.999999999999995	58.623927509982465		3.499999999999999	10.999999999999995	45.67325724705202
3.499999999999999	11.299999999999994	58.623927509982465		3.499999999999999	11.299999999999994	45.67325724705202
3.499999999999999	11.599999999999994	58.623927509982465		3.499999999999999	11.599999999999994	45.67325724705202
3.499999999999999	11.899999999999995	58.623927509982465		3.499999999999999	11.899999999999995	45.67325724705202
3.499999999999999	12.199999999999994	58.623927509982465		3.499999999999999	12.199999999999994	45.67325724705202
3.499999999999999	12.499999999999993	58.623927509982465		3.499999999999999	12.499999999999993	45.67325724705202
3.499999999999999	12.799999999999994	58.623927509982465		3.499999999999999	12.799999999999994	45.67325724705202
3.499999999999999	13.099999999999994	58.623927509982465		3.499999999999999	13.099999999999994	45.67325724705202
3.499999999999999	13.399999999999993	58.623927509982465		3.499999999999999	13.399999999999993	45.67325724705202
3.499999999999999	13.699999999999992	58.623927509982465		3.499999999999999	13.699999999999992	45.67325724705202
3.499999999999999	13.999999999999993	58.623927509982465		3.499999999999999	13.999999999999993	45.67325724705202
3.499999999999999	14.299999999999994	58.623927509982465		3.499999999999999	14.299999999999994	45.67325724705202
3.499999999999999	14.599999999999993	58.623927509982465		3.499999999999999	14.599999999999993	45.67325724705202
3.499999999999999	14.899999999999991	58.623927509982465		3.499999999999999	14.899999999999991	45.67325724705202
3.499999999999999	15.199999999999992	58.623927509982465		3.499999999999999	15.199999999999992	45.67325724705202
3.499999999999999	15.499999999999993	58.623927509982465		3.499999999999999	15.499999999999993	45.67325724705202
3.499999999999999	15.799999999999992	58.623927509982465		3.499999999999999	15.799999999999992	45.67325724705202
3.499999999999999	16.09999999999999	58.623927509982465		3.499999999999999	16.09999999999999	45.67325724705202
3.499999999999999	16.39999999999999	58.623927509982465		3.499999999999999	16.39999999999999	45.67325724705202
3.499999999999999	16.699999999999992	58.623927509982465		3.499999999999999	16.699999999999992	45.67325724705202
3.499999999999999	16.999999999999993	58.623927509982465		3.499999999999999	16.999999999999993	45.67325724705202
3.499999999999999	17.29999999999999	58.623927509982465		3.499999999999999	17.29999999999999	45.67325724705202
3.499999999999999	17.59999999999999	58.623927509982465		3.499999999999999	17.59999999999999	45.67325724705202
3.499999999999999	17.89999999999999	58.623927509982465		3.499999999999999	17.89999999999999	45.67325724705202
3.799999999999999	2	58.623927509982465		3.799999999999999	2	45.67325724705202
3.799999999999999	2.3	58.623927509982465		3.799999999999999	2.3	45.67325724705202
3.799999999999999	2.5999999999999996	58.623927509982465		3.799999999999999	2.5999999999999996	45.67325724705202
3.799999999999999	2.8999999999999995	58.623927509982465		3.799999999999999	2.8999999999999995	45.67325724705202
3.799999999999999	3.1999999999999993	58.623927509982465		3.799999999999999	3.1999999999999993	45.67325724705202
3.799999999999999	3.499999999999999	58.623927509982465		3.799999999999999	3.499999999999999	45.67325724705202
3.799999999999999	3.799999999999999	58.623927509982465		3.799999999999999	3.799999999999999	45.67325724705202
3.799999999999999	4.099999999999999	58.623927509982465		3.799999999999999	4.099999999999999	45.67325724705202
3.799999999999999	4.399999999999999	58.623927509982465		3.799999999999999	4.399999999999999	45.67325724705202
3.799999999999999	4.699999999999998	58.623927509982465		3.799999999999999	4.699999999999998	45.67325724705202
3.799999999999999	4.999999999999998	58.623927509982465		3.799999999999999	4.999999999999998	45.67325724705202
3.799999999999999	5.299999999999998	58.623927509982465		3.799999999999999	5.299999999999998	45.67325724705202
3.799999999999999	5.599999999999998	58.623927509982465		3.799999999999999	5.599999999999998	45.67325724705202
3.799999999999999	5.899999999999998	58.623927509982465		3.799999999999999	5.899999999999998	45.67325724705202
3.799999999999999	6.1999999999999975	58.623927509982465		3.799999999999999	6.1999999999999975	45.67325724705202
3.799999999999999	6.499999999999997	58.623927509982465		3.799999999999999	6.499999999999997	45.67325724705202
3.799999999999999	6.799999999999997	58.623927509982465		3.799999999999999	6.799999999999997	45.67325724705202
3.799999999999999	7.099999999999997	58.623927509982465		3.799999999999999	7.099999999999997	45.67325724705202
3.799999999999999	7.399999999999997	58.623927509982465		3.799999999999999	7.399999999999997	45.67325724705202
3.799999999999999	7.699999999999997	58.623927509982465		3.799999999999999	7.699999999999997	45.67325724705202
3.799999999999999	7.9999999999999964	58.623927509982465		3.799999999999999	7.9999999999999964	45.67325724705202
3.799999999999999	8.299999999999997	58.623927509982465		3.799999999999999	8.299999999999997	45.67325724705202
3.799999999999999	8.599999999999996	58.623927509982465		3.799999999999999	8.599999999999996	45.67325724705202
3.799999999999999	8.899999999999995	58.623927509982465		3.799999999999999	8.899999999999995	45.67325724705202
3.799999999999999	9.199999999999996	58.623927509982465		3.799999999999999	9.199999999999996	45.67325724705202
3.799999999999999	9.499999999999996	58.623927509982465		3.799999999999999	9.499999999999996	45.67325724705202
3.799999999999999	9.799999999999995	58.623927509982465		3.799999999999999	9.799999999999995	45.67325724705202
3.799999999999999	10.099999999999994	58.623927509982465		3.799999999999999	10.099999999999994	45.67325724705202
3.799999999999999	10.399999999999995	58.623927509982465		3.799999999999999	10.399999999999995	45.67325724705202
3.799999999999999	10.699999999999996	58.623927509982465		3.799999999999999	10.699999999999996	45.67325724705202
3.799999999999999	10.999999999999995	58.623927509982465		3.799999999999999	10.999999999999995	45.67325724705202
3.799999999999999	11.299999999999994	58.623927509982465		3.799999999999999	11.299999999999994	45.67325724705202
3.799999999999999	11.599999999999994	58.623927509982465		3.799999999999999	11.599999999999994	45.67325724705202
3.799999999999999	11.899999999999995	58.623927509982465		3.799999999999999	11.899999999999995	45.67325724705202
3.799999999999999	12.199999999999994	58.623927509982465		3.799999999999999	12.199999999999994	45.67325724705202
3.799999999999999	12.499999999999993	58.623927509982465		3.799999999999999	12.499999999999993	45.67325724705202
3.799999999999999	12.799999999999994	58.623927509982465		3.799999999999999	12.799999999999994	45.67325724705202
3.799999999999999	13.099999999999994	58.623927509982465		3.799999999999999	13.099999999999994	45.67325724705202
3.799999999999999	13.399999999999993	58.623927509982465		3.799999999999999	13.399999999999993	45.67325724705202
3.799999999999999	13.699999999999992	58.623927509982465		3.799999999999999	13.699999999999992	45.67325724705202
3.799999999999999	13.999999999999993	58.623927509982465		3.799999999999999	13.999999999999993	45.67325724705202
3.799999999999999	14.299999999999994	58.623927509982465		3.799999999999999	14.299999999999994	45.67325724705202
3.799999999999999	14.599999999999993	58.623927509982465		3.799999999999999	14.599999999999993	45.67325724705202
3.799999999999999	14.899999999999991	58.623927509982465		3.799999999999999	14.899999999999991	45.67325724705202
3.799999999999999	15.199999999999992	58.623927509982465		3.799999999999999	15.199999999999992	45.67325724705202
3.799999999999999	15.499999999999993	58.623927509982465		3.799999999999999	15.499999999999993	45.67325724705202
3.799999999999999	15.799999999999992	58.623927509982465		3.799999999999999	15.799999999999992	45.67325724705202
3.799999999999999	16.09999999999999	58.623927509982465		3.799999999999999	16.09999999999999	45.67325724705202
3.799999999999999	16.39999999999999	58.623927509982465		3.799999999999999	16.39999999999999	45.67325724705202
3.799999999999999	16.699999999999992	58.623927509982465		3.799999999999999	16.699999999999992	45.67325724705202
3.799999999999999	16.999999999999993	58.623927509982465		3.799999999999999	16.999999999999993	45.67325724705202
3.799999999999999	17.29999999999999	58.623927509982465		3.799999999999999	17.29999999999999	45.67325724705202
3.799999999999999	17.59999999999999	58.623927509982465		3.799999999999999	17.59999999999999	45.67325724705202
3.799999999999999	17.89999999999999	58.623927509982465		3.799999999999999	17.89999999999999	45.67325724705202
4.099999999999999	2	58.623927509982465		4.099999999999999	2	45.67325724705202
4.099999999999999	2.3	58.623927509982465		4.099999999999999	2.3	45.67325724705202
4.099999999999999	2.5999999999999996	58.623927509982465		4.099999999999999	2.5999999999999996	45.67325724705202
4.099999999999999	2.8999999999999995	58.623927509982465		4.099999999999999	2.8999999999999995	45.67325724705202
4.099999999999999	3.1999999999999993	58.623927509982465		4.099999999999999	3.1999999999999993	45.67325724705202
4.099999999999999	3.499999999999999	58.623927509982465		4.099999999999999	3.499999999999999	45.67325724705202
4.099999999999999	3.799999999999999	58.623927509982465		4.099999999999999	3.799999999999999	45.67325724705202
4.099999999999999	4.099999999999999	58.623927509982465		4.099999999999999	4.099999999999999	45.67325724705202
4.099999999999999	4.399999999999999	58.623927509982465		4.099999999999999	4.399999999999999	45.67325724705202
4.099999999999999	4.699999999999998	58.623927509982465		4.099999999999999	4.699999999999998	45.67325724705202
4.099999999999999	4.999999999999998	58.623927509982465		4.099999999999999	4.999999999999998	45.67325724705202
4.099999999999999	5.299999999999998	58.623927509982465		4.099999999999999	5.299999999999998	45.67325724705202
4.099999999999999	5.599999999999998	58.623927509982465		4.099999999999999	5.599999999999998	45.67325724705202
4.099999999999999	5.899999999999998	58.623927509982465		4.099999999999999	5.899999999999998	45.67325724705202
4.099999999999999	6.1999999999999975	58.623927509982465		4.099999999999999	6.1999999999999975	45.67325724705202
4.099999999999999	6.499999999999997	58.623927509982465		4.099999999999999	6.499999999999997	45.67325724705202
4.099999999999999	6.799999999999997	58.623927509982465		4.099999999999999	6.799999999999997	45.67325724705202
4.099999999999999	7.099999999999997	58.623927509982465		4.099999999999999	7.099999999999997	45.67325724705202
4.099999999999999	7.399999999999997	58.623927509982465		4.099999999999999	7.399999999999997	45.67325724705202
4.099999999999999	7.699999999999997	58.623927509982465		4.099999999999999	7.699999999999997	45.67325724705202
4.099999999999999	7.9999999999999964	58.623927509982465		4.099999999999999	7.9999999999999964	45.67325724705202
4.099999999999999	8.299999999999997	58.623927509982465		4.099999999999999	8.299999999999997	45.67325724705202
4.099999999999999	8.599999999999996	58.623927509982465		4.099999999999999	8.599999999999996	45.67325724705202
4.099999999999999	8.899999999999995	58.623927509982465		4.099999999999999	8.899999999999995	45.67325724705202
4.099999999999999	9.199999999999996	58.623927509982465		4.099999999999999	9.199999999999996	45.67325724705202
4.099999999999999	9.499999999999996	58.623927509982465		4.099999999999999	9.499999999999996	45.67325724705202
4.099999999999999	9.799999999999995	58.623927509982465		4.099999999999999	9.799999999999995	45.67325724705202
4.099999999999999	10.099999999999994	58.623927509982465		4.099999999999999	10.099999999999994	45.67325724705202
4.099999999999999	10.399999999999995	58.623927509982465		4.099999999999999	10.399999999999995	45.67325724705202
4.099999999999999	10.699999999999996	58.623927509982465		4.099999999999999	10.699999999999996	45.67325724705202
4.099999999999999	10.999999999999995	58.623927509982465		4.099999999999999	10.999999999999995	45.67325724705202
4.099999999999999	11.299999999999994	58.623927509982465		4.099999999999999	11.299999999999994	45.67325724705202
4.099999999999999	11.599999999999994	58.623927509982465		4.099999999999999	11.599999999999994	45.67325724705202
4.099999999999999	11.899999999999995	58.623927509982465		4.099999999999999	11.899999999999995	45.67325724705202
4.099999999999999	12.199999999999994	58.623927509982465		4.099999999999999	12.199999999999994	45.67325724705202
4.099999999999999	12.499999999999993	58.623927509982465		4.099999999999999	12.499999999999993	45.67325724705202
4.099999999999999	12.799999999999994	58.623927509982465		4.099999999999999	12.799999999999994	45.67325724705202
4.099999999999999	13.099999999999994	58.623927509982465		4.099999999999999	13.099999999999994	45.67325724705202
4.099999999999999	13.399999999999993	58.623927509982465		4.099999999999999	13.399999999999993	45.67325724705202
4.099999999999999	13.699999999999992	58.623927509982465		4.099999999999999	13.699999999999992	45.67325724705202
4.099999999999999	13.999999999999993	58.623927509982465		4.099999999999999	13.999999999999993	45.67325724705202
4.099999999999999	14.299999999999994	58.623927509982465		4.099999999999999	14.299999999999994	45.67325724705202
4.099999999999999	14.599999999999993	58.623927509982465		4.099999999999999	14.599999999999993	45.67325724705202
4.099999999999999	14.899999999999991	58.623927509982465		4.099999999999999	14.899999999999991	45.67325724705202
4.099999999999999	15.199999999999992	58.623927509982465		4.099999999999999	15.199999999999992	45.67325724705202
4.099999999999999	15.499999999999993	58.623927509982465		4.099999999999999	15.499999999999993	45.67325724705202
4.099999999999999	15.799999999999992	58.623927509982465		4.099999999999999	15.799999999999992	45.67325724705202
4.099999999999999	16.09999999999999	58.623927509982465		4.099999999999999	16.09999999999999	45.67325724705202
4.099999999999999	16.39999999999999	58.623927509982465		4.099999999999999	16.39999999999999	45.67325724705202
4.099999999999999	16.699999999999992	58.623927509982465		4.099999999999999	16.699999999999992	45.67325724705202
4.099999999999999	16.999999999999993	58.623927509982465		4.099999999999999	16.999999999999993	45.67325724705202
4.099999999999999	17.29999999999999	58.623927509982465		4.099999999999999	17.29999999999999	45.67325724705202
4.099999999999999	17.59999999999999	58.623927509982465		4.099999999999999	17.59999999999999	45.67325724705202
4.099999999999999	17.89999999999999	58.623927509982465		4.099999999999999	17.89999999999999	45.67325724705202
4.399999999999999	2	58.623927509982465		4.399999999999999	2	45.67325724705202
4.399999999999999	2.3	58.623927509982465		4.399999999999999	2.3	45.67325724705202
4.399999999999999	2.5999999999999996	58.623927509982465		4.399999999999999	2.5999999999999996	45.67325724705202
4.399999999999999	2.8999999999999995	58.623927509982465		4.399999999999999	2.8999999999999995	45.67325724705202
4.399999999999999	3.1999999999999993	58.623927509982465		4.399999999999999	3.1999999999999993	45.67325724705202
4.399999999999999	3.499999999999999	58.623927509982465		4.399999999999999	3.499999999999999	45.67325724705202
4.399999999999999	3.799999999999999	58.623927509982465		4.399999999999999	3.799999999999999	45.67325724705202
4.399999999999999	4.099999999999999	58.623927509982465		4.399999999999999	4.099999999999999	45.67325724705202
4.399999999999999	4.399999999999999	58.623927509982465		4.399999999999999	4.399999999999999	45.67325724705202
4.399999999999999	4.699999999999998	58.623927509982465		4.399999999999999	4.699999999999998	45.67325724705202
4.399999999999999	4.999999999999998	58.623927509982465		4.399999999999999	4.999999999999998	45.67325724705202
4.399999999999999	5.299999999999998	58.623927509982465		4.399999999999999	5.299999999999998	45.67325724705202
4.399999999999999	5.599999999999998	58.623927509982465		4.399999999999999	5.599999999999998	45.67325724705202
4.399999999999999	5.899999999999998	58.623927509982465		4.399999999999999	5.899999999999998	45.67325724705202
4.399999999999999	6.1999999999999975	58.623927509982465		4.399999999999999	6.1999999999999975	45.67325724705202
4.399999999999999	6.499999999999997	58.623927509982465		4.399999999999999	6.499999999999997	45.67325724705202
4.399999999999999	6.799999999999997	58.623927509982465		4.399999999999999	6.799999999999997	45.67325724705202
4.399999999999999	7.099999999999997	58.623927509982465		4.399999999999999	7.099999999999997	45.67325724705202
4.399999999999999	7.399999999999997	58.623927509982465		4.399999999999999	7.399999999999997	45.67325724705202
4.399999999999999	7.699999999999997	58.623927509982465		4.399999999999999	7.699999999999997	45.67325724705202
4.399999999999999	7.9999999999999964	58.623927509982465		4.399999999999999	7.9999999999999964	45.67325724705202
4.399999999999999	8.299999999999997	58.623927509982465		4.399999999999999	8.299999999999997	45.67325724705202
4.399999999999999	8.599999999999996	58.623927509982465		4.399999999999999	8.599999999999996	45.67325724705202
4.399999999999999	8.899999999999995	58.623927509982465		4.399999999999999	8.899999999999995	45.67325724705202
4.399999999999999	9.199999999999996	58.623927509982465		4.399999999999999	9.199999999999996	45.67325724705202
4.399999999999999	9.499999999999996	58.623927509982465		4.399999999999999	9.499999999999996	45.67325724705202
4.399999999999999	9.799999999999995	58.623927509982465		4.399999999999999	9.799999999999995	45.67325724705202
4.399999999999999	10.099999999999994	58.623927509982465		4.399999999999999	10.099999999999994	45.67325724705202
4.399999999999999	10.399999999999995	58.623927509982465		4.399999999999999	10.399999999999995	45.67325724705202
4.399999999999999	10.699999999999996	58.623927509982465		4.399999999999999	10.699999999999996	45.67325724705202
4.399999999999999	10.999999999999995	58.623927509982465		4.399999999999999	10.999999999999995	45.67325724705202
4.399999999999999	11.299999999999994	58.623927509982465		4.399999999999999	11.299999999999994	45.67325724705202
4.399999999999999	11.599999999999994	58.623927509982465		4.399999999999999	11.599999999999994	45.67325724705202
4.399999999999999	11.899999999999995	58.623927509982465		4.399999999999999	11.899999999999995	45.67325724705202
4.399999999999999	12.199999999999994	58.623927509982465		4.399999999999999	12.199999999999994	45.67325724705202
4.399999999999999	12.499999999999993	58.623927509982465		4.399999999999999	12.499999999999993	45.67325724705202
4.399999999999999	12.799999999999994	58.623927509982465		4.399999999999999	12.799999999999994	45.67325724705202
4.399999999999999	13.099999999999994	58.623927509982465		4.399999999999999	13.099999999999994	45.67325724705202
4.399999999999999	13.399999999999993	58.623927509982465		4.399999999999999	13.399999999999993	45.67325724705202
4.399999999999999	13.699999999999992	58.623927509982465		4.399999999999999	13.699999999999992	45.67325724705202
4.399999999999999	13.999999999999993	58.623927509982465		4.399999999999999	13.999999999999993	45.67325724705202
4.399999999999999	14.299999999999994	58.623927509982465		4.399999999999999	14.299999999999994	45.67325724705202
4.399999999999999	14.599999999999993	58.623927509982465		4.399999999999999	14.599999999999993	45.67325724705202
4.399999999999999	14.899999999999991	58.623927509982465		4.399999999999999	14.899999999999991	45.67325724705202
4.399999999999999	15.199999999999992	58.623927509982465		4.399999999999999	15.199999999999992	45.67325724705202
4.399999999999999	15.499999999999993	58.623927509982465		4.399999999999999	15.499999999999993	45.67325724705202
4.399999999999999	15.799999999999992	58.623927509982465		4.399999999999999	15.799999999999992	45.67325724705202
4.399999999999999	16.09999999999999	58.623927509982465		4.399999999999999	16.09999999999999	45.67325724705202
4.399999999999999	16.39999999999999	58.623927509982465		4.399999999999999	16.39999999999999	45.67325724705202
4.399999999999999	16.699999999999992	58.623927509982465		4.399999999999999	16.699999999999992	45.67325724705202
4.399999999999999	16.999999999999993	58.623927509982465		4.399999999999999	16.999999999999993	45.67325724705202
4.399999999999999	17.29999999999999	58.623927509982465		4.399999999999999	17.29999999999999	45.67325724705202
4.399999999999999	17.59999999999999	58.623927509982465		4.399999999999999	17.59999999999999	45.67325724705202
4.399999999999999	17.89999999999999	58.623927509982465		4.399999999999999	17.89999999999999	45.67325724705202
4.699999999999998	2	58.623927509982465		4.699999999999998	2	45.67325724705202
4.699999999999998	2.3	58.623927509982465		4.699999999999998	2.3	45.67325724705202
4.699999999999998	2.5999999999999996	58.623927509982465		4.699999999999998	2.5999999999999996	45.67325724705202
4.699999999999998	2.8999999999999995	58.623927509982465		4.699999999999998	2.8999999999999995	45.67325724705202
4.699999999999998	3.1999999999999993	58.623927509982465		4.699999999999998	3.1999999999999993	45.67325724705202
4.699999999999998	3.499999999999999	58.623927509982465		4.699999999999998	3.499999999999999	45.67325724705202
4.699999999999998	3.799999999999999	58.623927509982465		4.699999999999998	3.799999999999999	45.67325724705202
4.699999999999998	4.099999999999999	58.623927509982465		4.699999999999998	4.099999999999999	45.67325724705202
4.699999999999998	4.399999999999999	58.623927509982465		4.699999999999998	4.399999999999999	45.67325724705202
4.699999999999998	4.699999999999998	58.623927509982465		4.699999999999998	4.699999999999998	45.67325724705202
4.699999999999998	4.999999999999998	58.623927509982465		4.699999999999998	4.999999999999998	45.67325724705202
4.699999999999998	5.299999999999998	58.623927509982465		4.699999999999998	5.299999999999998	45.67325724705202
4.699999999999998	5.599999999999998	58.623927509982465		4.699999999999998	5.599999999999998	45.67325724705202
4.699999999999998	5.899999999999998	58.623927509982465		4.699999999999998	5.899999999999998	45.67325724705202
4.699999999999998	6.1999999999999975	58.623927509982465		4.699999999999998	6.1999999999999975	45.67325724705202
4.699999999999998	6.499999999999997	58.623927509982465		4.699999999999998	6.499999999999997	45.67325724705202
4.699999999999998	6.799999999999997	58.623927509982465		4.699999999999998	6.799999999999997	45.67325724705202
4.699999999999998	7.099999999999997	58.623927509982465		4.699999999999998	7.099999999999997	45.67325724705202
4.699999999999998	7.399999999999997	58.623927509982465		4.699999999999998	7.399999999999997	45.67325724705202
4.699999999999998	7.699999999999997	58.623927509982465		4.699999999999998	7.699999999999997	45.67325724705202
4.699999999999998	7.9999999999999964	58.623927509982465		4.699999999999998	7.9999999999999964	45.67325724705202
4.699999999999998	8.299999999999997	58.623927509982465		4.699999999999998	8.299999999999997	45.67325724705202
4.699999999999998	8.599999999999996	58.623927509982465		4.699999999999998	8.599999999999996	45.67325724705202
4.699999999999998	8.899999999999995	58.623927509982465		4.699999999999998	8.899999999999995	45.67325724705202
4.699999999999998	9.199999999999996	58.623927509982465		4.699999999999998	9.199999999999996	45.67325724705202
4.699999999999998	9.499999999999996	58.623927509982465		4.699999999999998	9.499999999999996	45.67325724705202
4.699999999999998	9.799999999999995	58.623927509982465		4.699999999999998	9.799999999999995	45.67325724705202
4.699999999999998	10.099999999999994	58.623927509982465		4.699999999999998	10.099999999999994	45.67325724705202
4.699999999999998	10.399999999999995	58.623927509982465		4.699999999999998	10.399999999999995	45.67325724705202
4.699999999999998	10.699999999999996	58.623927509982465		4.699999999999998	10.699999999999996	45.67325724705202
4.699999999999998	10.999999999999995	58.623927509982465		4.699999999999998	10.999999999999995	45.67325724705202
4.699999999999998	11.299999999999994	58.623927509982465		4.699999999999998	11.299999999999994	45.67325724705202
4.699999999999998	11.599999999999994	58.623927509982465		4.699999999999998	11.599999999999994	45.67325724705202
4.699999999999998	11.899999999999995	58.623927509982465		4.699999999999998	11.899999999999995	45.67325724705202
4.699999999999998	12.199999999999994	58.623927509982465		4.699999999999998	12.199999999999994	45.67325724705202
4.699999999999998	12.499999999999993	58.623927509982465		4.699999999999998	12.499999999999993	45.67325724705202
4.699999999999998	12.799999999999994	58.623927509982465		4.699999999999998	12.799999999999994	45.67325724705202
4.699999999999998	13.099999999999994	58.623927509982465		4.699999999999998	13.099999999999994	45.67325724705202
4.699999999999998	13.399999999999993	58.623927509982465		4.699999999999998	13.399999999999993	45.67325724705202
4.699999999999998	13.699999999999992	58.623927509982465		4.699999999999998	13.699999999999992	45.67325724705202
4.699999999999998	13.999999999999993	58.623927509982465		4.699999999999998	13.999999999999993	45.67325724705202
4.699999999999998	14.299999999999994	58.623927509982465		4.699999999999998	14.299999999999994	45.67325724705202
4.699999999999998	14.599999999999993	58.623927509982465		4.699999999999998	14.599999999999993	45.67325724705202
4.699999999999998	14.899999999999991	58.623927509982465		4.699999999999998	14.899999999999991	45.67325724705202
4.699999999999998	15.199999999999992	58.623927509982465		4.699999999999998	15.199999999999992	45.67325724705202
4.699999999999998	15.499999999999993	58.623927509982465		4.699999999999998	15.499999999999993	45.67325724705202
4.699999999999998	15.799999999999992	58.623927509982465		4.699999999999998	15.799999999999992	45.67325724705202
4.699999999999998	16.09999999999999	58.623927509982465		4.699999999999998	16.09999999999999	45.67325724705202
4.699999999999998	16.39999999999999	58.623927509982465		4.699999999999998	16.39999999999999	45.67325724705202
4.699999999999998	16.699999999999992	58.623927509982465		4.699999999999998	16.699999999999992	45.67325724705202
4.699999999999998	16.999999999999993	58.623927509982465		4.699999999999998	16.999999999999993	45.67325724705202
4.699999999999998	17.29999999999999	58.623927509982465		4.699999999999998	17.29999999999999	45.67325724705202
4.699999999999998	17.59999999999999	58.623927509982465		4.699999999999998	17.59999999999999	45.67325724705202
4.699999999999998	17.89999999999999	58.623927509982465		4.699999999999998	17.89999999999999	45.67325724705202
4.999999999999998	2	58.623927509982465		4.999999999999998	2	45.67325724705202
4.999999999999998	2.3	58.623927509982465		4.999999999999998	2.3	45.67325724705202
4.999999999999998	2.5999999999999996	58.623927509982465		4.999999999999998	2.5999999999999996	45.67325724705202
4.999999999999998	2.8999999999999995	58.623927509982465		4.999999999999998	2.8999999999999995	45.67325724705202
4.999999999999998	3.1999999999999993	58.623927509982465		4.999999999999998	3.1999999999999993	45.67325724705202
4.999999999999998	3.499999999999999	58.623927509982465		4.999999999999998	3.499999999999999	45.67325724705202
4.999999999999998	3.799999999999999	58.623927509982465		4.999999999999998	3.799999999999999	45.67325724705202
4.999999999999998	4.099999999999999	58.623927509982465		4.999999999999998	4.099999999999999	45.67325724705202
4.999999999999998	4.399999999999999	58.623927509982465		4.999999999999998	4.399999999999999	45.67325724705202
4.999999999999998	4.699999999999998	58.623927509982465		4.999999999999998	4.699999999999998	45.67325724705202
4.999999999999998	4.999999999999998	58.623927509982465		4.999999999999998	4.999999999999998	45.67325724705202
4.999999999999998	5.299999999999998	58.623927509982465		4.999999999999998	5.299999999999998	45.67325724705202
4.999999999999998	5.599999999999998	58.623927509982465		4.999999999999998	5.599999999999998	45.67325724705202
4.999999999999998	5.899999999999998	58.623927509982465		4.999999999999998	5.899999999999998	45.67325724705202
4.999999999999998	6.1999999999999975	58.623927509982465		4.999999999999998	6.1999999999999975	45.67325724705202
4.999999999999998	6.499999999999997	58.623927509982465		4.999999999999998	6.499999999999997	45.67325724705202
4.999999999999998	6.799999999999997	58.623927509982465		4.999999999999998	6.799999999999997	45.67325724705202
4.999999999999998	7.099999999999997	58.623927509982465		4.999999999999998	7.099999999999997	45.67325724705202
4.999999999999998	7.399999999999997	58.623927509982465		4.999999999999998	7.399999999999997	45.67325724705202
4.999999999999998	7.699999999999997	58.623927509982465		4.999999999999998	7.699999999999997	45.67325724705202
4.999999999999998	7.9999999999999964	58.623927509982465		4.999999999999998	7.9999999999999964	45.67325724705202
4.999999999999998	8.299999999999997	58.623927509982465		4.999999999999998	8.299999999999997	45.67325724705202
4.999999999999998	8.599999999999996	58.623927509982465		4.999999999999998	8.599999999999996	45.67325724705202
4.999999999999998	8.899999999999995	58.623927509982465		4.999999999999998	8.899999999999995	45.67325724705202
4.999999999999998	9.199999999999996	58.623927509982465		4.999999999999998	9.199999999999996	45.67325724705202
4.999999999999998	9.499999999999996	58.623927509982465		4.999999999999998	9.499999999999996	45.67325724705202
4.999999999999998	9.799999999999995	58.623927509982465		4.999999999999998	9.799999999999995	45.67325724705202
4.999999999999998	10.099999999999994	58.623927509982465		4.999999999999998	10.099999999999994	45.67325724705202
4.999999999999998	10.399999999999995	58.623927509982465		4.999999999999998	10.399999999999995	45.67325724705202
4.999999999999998	10.699999999999996	58.623927509982465		4.999999999999998	10.699999999999996	45.67325724705202
4.999999999999998	10.999999999999995	58.623927509982465		4.999999999999998	10.999999999999995	45.67325724705202
4.999999999999998	11.299999999999994	58.623927509982465		4.999999999999998	11.299999999999994	45.67325724705202
4.999999999999998	11.599999999999994	58.623927509982465		4.999999999999998	11.599999999999994	45.67325724705202
4.999999999999998	11.899999999999995	58.623927509982465		4.999999999999998	11.899999999999995	45.67325724705202
4.999999999999998	12.199999999999994	58.623927509982465		4.999999999999998	12.199999999999994	45.67325724705202
4.999999999999998	12.499999999999993	58.623927509982465		4.999999999999998	12.499999999999993	45.67325724705202
4.999999999999998	12.799999999999994	58.623927509982465		4.999999999999998	12.799999999999994	45.67325724705202
4.999999999999998	13.099999999999994	58.623927509982465		4.999999999999998	13.099999999999994	45.67325724705202
4.999999999999998	13.399999999999993	58.623927509982465		4.999999999999998	13.399999999999993	45.67325724705202
4.999999999999998	13.699999999999992	58.623927509982465		4.999999999999998	13.699999999999992	45.67325724705202
4.999999999999998	13.999999999999993	58.623927509982465		4.999999999999998	13.999999999999993	45.67325724705202
4.999999999999998	14.299999999999994	58.623927509982465		4.999999999999998	14.299999999999994	45.67325724705202
4.999999999999998	14.599999999999993	58.623927509982465		4.999999999999998	14.599999999999993	45.67325724705202
4.999999999999998	14.899999999999991	58.623927509982465		4.999999999999998	14.899999999999991	45.67325724705202
4.999999999999998	15.199999999999992	58.623927509982465		4.999999999999998	15.199999999999992	45.67325724705202
4.999999999999998	15.499999999999993	58.623927509982465		4.999999999999998	15.499999999999993	45.67325724705202
4.999999999999998	15.799999999999992	58.623927509982465		4.999999999999998	15.799999999999992	45.67325724705202
4.999999999999998	16.09999999999999	58.623927509982465		4.999999999999998	16.09999999999999	45.67325724705202
4.999999999999998	16.39999999999999	58.623927509982465		4.999999999999998	16.39999999999999	45.67325724705202
4.999999999999998	16.699999999999992	58.623927509982465		4.999999999999998	16.699999999999992	45.67325724705202
4.999999999999998	16.999999999999993	58.623927509982465		4.999999999999998	16.999999999999993	45.67325724705202
4.999999999999998	17.29999999999999	58.623927509982465		4.999999999999998	17.29999999999999	45.67325724705202
4.999999999999998	17.59999999999999	58.623927509982465		4.999999999999998	17.59999999999999	45.67325724705202
4.999999999999998	17.89999999999999	58.623927509982465		4.999999999999998	17.89999999999999	45.67325724705202
5.299999999999998	2	58.623927509982465		5.299999999999998	2	45.67325724705202
5.299999999999998	2.3	58.623927509982465		5.299999999999998	2.3	45.67325724705202
5.299999999999998	2.5999999999999996	58.623927509982465		5.299999999999998	2.5999999999999996	45.67325724705202
5.299999999999998	2.8999999999999995	58.623927509982465		5.299999999999998	2.8999999999999995	45.67325724705202
5.299999999999998	3.1999999999999993	58.623927509982465		5.299999999999998	3.1999999999999993	45.67325724705202
5.299999999999998	3.499999999999999	58.623927509982465		5.299999999999998	3.499999999999999	45.67325724705202
5.299999999999998	3.799999999999999	58.623927509982465		5.299999999999998	3.799999999999999	45.67325724705202
5.299999999999998	4.099999999999999	58.623927509982465		5.299999999999998	4.099999999999999	45.67325724705202
5.299999999999998	4.399999999999999	58.623927509982465		5.299999999999998	4.399999999999999	45.67325724705202
5.299999999999998	4.699999999999998	58.623927509982465		5.299999999999998	4.699999999999998	45.67325724705202
5.299999999999998	4.999999999999998	58.623927509982465		5.299999999999998	4.999999999999998	45.67325724705202
5.299999999999998	5.299999999999998	58.623927509982465		5.299999999999998	5.299999999999998	45.67325724705202
5.299999999999998	5.599999999999998	58.623927509982465		5.299999999999998	5.599999999999998	45.67325724705202
5.299999999999998	5.899999999999998	58.623927509982465		5.299999999999998	5.899999999999998	45.67325724705202
5.299999999999998	6.1999999999999975	58.623927509982465		5.299999999999998	6.1999999999999975	45.67325724705202
5.299999999999998	6.499999999999997	58.623927509982465		5.299999999999998	6.499999999999997	45.67325724705202
5.299999999999998	6.799999999999997	58.623927509982465		5.299999999999998	6.799999999999997	45.67325724705202
5.299999999999998	7.099999999999997	58.623927509982465		5.299999999999998	7.099999999999997	45.67325724705202
5.299999999999998	7.399999999999997	58.623927509982465		5.299999999999998	7.399999999999997	45.67325724705202
5.299999999999998	7.699999999999997	58.623927509982465		5.299999999999998	7.699999999999997	45.67325724705202
5.299999999999998	7.9999999999999964	58.623927509982465		5.299999999999998	7.9999999999999964	45.67325724705202
5.299999999999998	8.299999999999997	58.623927509982465		5.299999999999998	8.299999999999997	45.67325724705202
5.299999999999998	8.599999999999996	58.623927509982465		5.299999999999998	8.599999999999996	45.67325724705202
5.299999999999998	8.899999999999995	58.623927509982465		5.299999999999998	8.899999999999995	45.67325724705202
5.299999999999998	9.199999999999996	58.623927509982465		5.299999999999998	9.199999999999996	45.67325724705202
5.299999999999998	9.499999999999996	58.623927509982465		5.299999999999998	9.499999999999996	45.67325724705202
5.299999999999998	9.799999999999995	58.623927509982465		5.299999999999998	9.799999999999995	45.67325724705202
5.299999999999998	10.099999999999994	58.623927509982465		5.299999999999998	10.099999999999994	45.67325724705202
5.299999999999998	10.399999999999995	58.623927509982465		5.299999999999998	10.399999999999995	45.67325724705202
5.299999999999998	10.699999999999996	58.623927509982465		5.299999999999998	10.699999999999996	45.67325724705202
5.299999999999998	10.999999999999995	58.623927509982465		5.299999999999998	10.999999999999995	45.67325724705202
5.299999999999998	11.299999999999994	58.623927509982465		5.299999999999998	11.299999999999994	45.67325724705202
5.299999999999998	11.599999999999994	58.623927509982465		5.299999999999998	11.599999999999994	45.67325724705202
5.299999999999998	11.899999999999995	58.623927509982465		5.299999999999998	11.899999999999995	45.67325724705202
5.299999999999998	12.199999999999994	58.623927509982465		5.299999999999998	12.199999999999994	45.67325724705202
5.299999999999998	12.499999999999993	58.623927509982465		5.299999999999998	12.499999999999993	45.67325724705202
5.299999999999998	12.799999999999994	58.623927509982465		5.299999999999998	12.799999999999994	45.67325724705202
5.299999999999998	13.099999999999994	58.623927509982465		5.299999999999998	13.099999999999994	45.67325724705202
5.299999999999998	13.399999999999993	58.623927509982465		5.299999999999998	13.399999999999993	45.67325724705202
5.299999999999998	13.699999999999992	58.623927509982465		5.299999999999998	13.699999999999992	45.67325724705202
5.299999999999998	13.999999999999993	58.623927509982465		5.299999999999998	13.999999999999993	45.67325724705202
5.299999999999998	14.299999999999994	58.623927509982465		5.299999999999998	14.299999999999994	45.67325724705202
5.299999999999998	14.599999999999993	58.623927509982465		5.299999999999998	14.599999999999993	45.67325724705202
5.299999999999998	14.899999999999991	58.623927509982465		5.299999999999998	14.899999999999991	45.67325724705202
5.299999999999998	15.199999999999992	58.623927509982465		5.299999999999998	15.199999999999992	45.67325724705202
5.299999999999998	15.499999999999993	58.623927509982465		5.299999999999998	15.499999999999993	45.67325724705202
5.299999999999998	15.799999999999992	58.623927509982465		5.299999999999998	15.799999999999992	45.67325724705202
5.299999999999998	16.09999999999999	58.623927509982465		5.299999999999998	16.09999999999999	45.67325724705202
5.299999999999998	16.39999999999999	58.623927509982465		5.299999999999998	16.39999999999999	45.67325724705202
5.299999999999998	16.699999999999992	58.623927509982465		5.299999999999998	16.699999999999992	45.67325724705202
5.299999999999998	16.999999999999993	58.623927509982465		5.299999999999998	16.999999999999993	45.67325724705202
5.299999999999998	17.29999999999999	58.623927509982465		5.299999999999998	17.29999999999999	45.67325724705202
5.299999999999998	17.59999999999999	58.623927509982465		5.299999999999998	17.59999999999999	45.67325724705202
5.299999999999998	17.89999999999999	58.623927509982465		5.299999999999998	17.89999999999999	45.67325724705202
5.599999999999998	2	58.623927509982465		5.599999999999998	2	45.67325724705202
5.599999999999998	2.3	58.623927509982465		5.599999999999998	2.3	45.67325724705202
5.599999999999998	2.5999999999999996	58.623927509982465		5.599999999999998	2.5999999999999996	45.67325724705202
5.599999999999998	2.8999999999999995	58.623927509982465		5.599999999999998	2.8999999999999995	45.67325724705202
5.599999999999998	3.1999999999999993	58.623927509982465		5.599999999999998	3.1999999999999993	45.67325724705202
5.599999999999998	3.499999999999999	58.623927509982465		5.599999999999998	3.499999999999999	45.67325724705202
5.599999999999998	3.799999999999999	58.623927509982465		5.599999999999998	3.799999999999999	45.67325724705202
5.599999999999998	4.099999999999999	58.623927509982465		5.599999999999998	4.099999999999999	45.67325724705202
5.599999999999998	4.399999999999999	58.623927509982465		5.599999999999998	4.399999999999999	45.67325724705202
5.599999999999998	4.699999999999998	58.623927509982465		5.599999999999998	4.699999999999998	45.67325724705202
5.599999999999998	4.999999999999998	58.623927509982465		5.599999999999998	4.999999999999998	45.67325724705202
5.599999999999998	5.299999999999998	58.623927509982465		5.599999999999998	5.299999999999998	45.67325724705202
5.599999999999998	5.599999999999998	58.623927509982465		5.599999999999998	5.599999999999998	45.67325724705202
5.599999999999998	5.899999999999998	58.623927509982465		5.599999999999998	5.899999999999998	45.67325724705202
5.599999999999998	6.1999999999999975	58.623927509982465		5.599999999999998	6.1999999999999975	45.67325724705202
5.599999999999998	6.499999999999997	58.623927509982465		5.599999999999998	6.499999999999997	45.67325724705202
5.599999999999998	6.799999999999997	58.623927509982465		5.599999999999998	6.799999999999997	45.67325724705202
5.599999999999998	7.099999999999997	58.623927509982465		5.599999999999998	7.099999999999997	45.67325724705202
5.599999999999998	7.399999999999997	58.623927509982465		5.599999999999998	7.399999999999997	45.67325724705202
5.599999999999998	7.699999999999997	58.623927509982465		5.599999999999998	7.699999999999997	45.67325724705202
5.599999999999998	7.9999999999999964	58.623927509982465		5.599999999999998	7.9999999999999964	45.67325724705202
5.599999999999998	8.299999999999997	58.623927509982465		5.599999999999998	8.299999999999997	45.67325724705202
5.599999999999998	8.599999999999996	58.623927509982465		5.599999999999998	8.599999999999996	45.67325724705202
5.599999999999998	8.899999999999995	58.623927509982465		5.599999999999998	8.899999999999995	45.67325724705202
5.599999999999998	9.199999999999996	58.623927509982465		5.599999999999998	9.199999999999996	45.67325724705202
5.599999999999998	9.499999999999996	58.623927509982465		5.599999999999998	9.499999999999996	45.67325724705202
5.599999999999998	9.799999999999995	58.623927509982465		5.599999999999998	9.799999999999995	45.67325724705202
5.599999999999998	10.099999999999994	58.623927509982465		5.599999999999998	10.099999999999994	45.67325724705202
5.599999999999998	10.399999999999995	58.623927509982465		5.599999999999998	10.399999999999995	45.67325724705202
5.599999999999998	10.699999999999996	58.623927509982465		5.599999999999998	10.699999999999996	45.67325724705202
5.599999999999998	10.999999999999995	58.623927509982465		5.599999999999998	10.999999999999995	45.67325724705202
5.599999999999998	11.299999999999994	58.623927509982465		5.599999999999998	11.299999999999994	45.67325724705202
5.599999999999998	11.599999999999994	58.623927509982465		5.599999999999998	11.599999999999994	45.67325724705202
5.599999999999998	11.899999999999995	58.623927509982465		5.599999999999998	11.899999999999995	45.67325724705202
5.599999999999998	12.199999999999994	58.623927509982465		5.599999999999998	12.199999999999994	45.67325724705202
5.599999999999998	12.499999999999993	58.623927509982465		5.599999999999998	12.499999999999993	45.67325724705202
5.599999999999998	12.799999999999994	58.623927509982465		5.599999999999998	12.799999999999994	45.67325724705202
5.599999999999998	13.099999999999994	58.623927509982465		5.599999999999998	13.099999999999994	45.67325724705202
5.599999999999998	13.399999999999993	58.623927509982465		5.599999999999998	13.399999999999993	45.67325724705202
5.599999999999998	13.699999999999992	58.623927509982465		5.599999999999998	13.699999999999992	45.67325724705202
5.599999999999998	13.999999999999993	58.623927509982465		5.599999999999998	13.999999999999993	45.67325724705202
5.599999999999998	14.299999999999994	58.623927509982465		5.599999999999998	14.299999999999994	45.67325724705202
5.599999999999998	14.599999999999993	58.623927509982465		5.599999999999998	14.599999999999993	45.67325724705202
5.599999999999998	14.899999999999991	58.623927509982465		5.599999999999998	14.899999999999991	45.67325724705202
5.599999999999998	15.199999999999992	58.623927509982465		5.599999999999998	15.199999999999992	45.67325724705202
5.599999999999998	15.499999999999993	58.623927509982465		5.599999999999998	15.499999999999993	45.67325724705202
5.599999999999998	15.799999999999992	58.623927509982465		5.599999999999998	15.799999999999992	45.67325724705202
5.599999999999998	16.09999999999999	58.623927509982465		5.599999999999998	16.09999999999999	45.67325724705202
5.599999999999998	16.39999999999999	58.623927509982465		5.599999999999998	16.39999999999999	45.67325724705202
5.599999999999998	16.699999999999992	58.623927509982465		5.599999999999998	16.699999999999992	45.67325724705202
5.599999999999998	16.999999999999993	58.623927509982465		5.599999999999998	16.999999999999993	45.67325724705202
5.599999999999998	17.29999999999999	58.623927509982465		5.599999999999998	17.29999999999999	45.67325724705202
5.599999999999998	17.59999999999999	58.623927509982465		5.599999999999998	17.59999999999999	45.67325724705202
5.599999999999998	17.89999999999999	58.623927509982465		5.599999999999998	17.89999999999999	45.67325724705202
5.899999999999998	2	58.623927509982465		5.899999999999998	2	45.67325724705202
5.899999999999998	2.3	58.623927509982465		5.899999999999998	2.3	45.67325724705202
5.899999999999998	2.5999999999999996	58.623927509982465		5.899999999999998	2.5999999999999996	45.67325724705202
5.899999999999998	2.8999999999999995	58.623927509982465		5.899999999999998	2.8999999999999995	45.67325724705202
5.899999999999998	3.1999999999999993	58.623927509982465		5.899999999999998	3.1999999999999993	45.67325724705202
5.899999999999998	3.499999999999999	58.623927509982465		5.899999999999998	3.499999999999999	45.67325724705202
5.899999999999998	3.799999999999999	58.623927509982465		5.899999999999998	3.799999999999999	45.67325724705202
5.899999999999998	4.099999999999999	58.623927509982465		5.899999999999998	4.099999999999999	45.67325724705202
5.899999999999998	4.399999999999999	58.623927509982465		5.899999999999998	4.399999999999999	45.67325724705202
5.899999999999998	4.699999999999998	58.623927509982465		5.899999999999998	4.699999999999998	45.67325724705202
5.899999999999998	4.999999999999998	58.623927509982465		5.899999999999998	4.999999999999998	45.67325724705202
5.899999999999998	5.299999999999998	58.623927509982465		5.899999999999998	5.299999999999998	45.67325724705202
5.899999999999998	5.599999999999998	58.623927509982465		5.899999999999998	5.599999999999998	45.67325724705202
5.899999999999998	5.899999999999998	58.623927509982465		5.899999999999998	5.899999999999998	45.67325724705202
5.899999999999998	6.1999999999999975	58.623927509982465		5.899999999999998	6.1999999999999975	45.67325724705202
5.899999999999998	6.499999999999997	58.623927509982465		5.899999999999998	6.499999999999997	45.67325724705202
5.899999999999998	6.799999999999997	58.623927509982465		5.899999999999998	6.799999999999997	45.67325724705202
5.899999999999998	7.099999999999997	58.623927509982465		5.899999999999998	7.099999999999997	45.67325724705202
5.899999999999998	7.399999999999997	58.623927509982465		5.899999999999998	7.399999999999997	45.67325724705202
5.899999999999998	7.699999999999997	58.623927509982465		5.899999999999998	7.699999999999997	45.67325724705202
5.899999999999998	7.9999999999999964	58.623927509982465		5.899999999999998	7.9999999999999964	45.67325724705202
5.899999999999998	8.299999999999997	58.623927509982465		5.899999999999998	8.299999999999997	45.67325724705202
5.899999999999998	8.599999999999996	58.623927509982465		5.899999999999998	8.599999999999996	45.67325724705202
5.899999999999998	8.899999999999995	58.623927509982465		5.899999999999998	8.899999999999995	45.67325724705202
5.899999999999998	9.199999999999996	58.623927509982465		5.899999999999998	9.199999999999996	45.67325724705202
5.899999999999998	9.499999999999996	58.623927509982465		5.899999999999998	9.499999999999996	45.67325724705202
5.899999999999998	9.799999999999995	58.623927509982465		5.899999999999998	9.799999999999995	45.67325724705202
5.899999999999998	10.099999999999994	58.623927509982465		5.899999999999998	10.099999999999994	45.67325724705202
5.899999999999998	10.399999999999995	58.623927509982465		5.899999999999998	10.399999999999995	45.67325724705202
5.899999999999998	10.699999999999996	58.623927509982465		5.899999999999998	10.699999999999996	45.67325724705202
5.899999999999998	10.999999999999995	58.623927509982465		5.899999999999998	10.999999999999995	45.67325724705202
5.899999999999998	11.299999999999994	58.623927509982465		5.899999999999998	11.299999999999994	45.67325724705202
5.899999999999998	11.599999999999994	58.623927509982465		5.899999999999998	11.599999999999994	45.67325724705202
5.899999999999998	11.899999999999995	58.623927509982465		5.899999999999998	11.899999999999995	45.67325724705202
5.899999999999998	12.199999999999994	58.623927509982465		5.899999999999998	12.199999999999994	45.67325724705202
5.899999999999998	12.499999999999993	58.623927509982465		5.899999999999998	12.499999999999993	45.67325724705202
5.899999999999998	12.799999999999994	58.623927509982465		5.899999999999998	12.799999999999994	45.67325724705202
5.899999999999998	13.099999999999994	58.623927509982465		5.899999999999998	13.099999999999994	45.67325724705202
5.899999999999998	13.399999999999993	58.623927509982465		5.899999999999998	13.399999999999993	45.67325724705202
5.899999999999998	13.699999999999992	58.623927509982465		5.899999999999998	13.699999999999992	45.67325724705202
5.899999999999998	13.999999999999993	58.623927509982465		5.899999999999998	13.999999999999993	45.67325724705202
5.899999999999998	14.299999999999994	58.623927509982465		5.899999999999998	14.299999999999994	45.67325724705202
5.899999999999998	14.599999999999993	58.623927509982465		5.899999999999998	14.599999999999993	45.67325724705202
5.899999999999998	14.899999999999991	58.623927509982465		5.899999999999998	14.899999999999991	45.67325724705202
5.899999999999998	15.199999999999992	58.623927509982465		5.899999999999998	15.199999999999992	45.67325724705202
5.899999999999998	15.499999999999993	58.623927509982465		5.899999999999998	15.499999999999993	45.67325724705202
5.899999999999998	15.799999999999992	58.623927509982465		5.899999999999998	15.799999999999992	45.67325724705202
5.899999999999998	16.09999999999999	58.623927509982465		5.899999999999998	16.09999999999999	45.67325724705202
5.899999999999998	16.39999999999999	58.623927509982465		5.899999999999998	16.39999999999999	45.67325724705202
5.899999999999998	16.699999999999992	58.623927509982465		5.899999999999998	16.699999999999992	45.67325724705202
5.899999999999998	16.999999999999993	58.623927509982465		5.899999999999998	16.999999999999993	45.67325724705202
5.899999999999998	17.29999999999999	58.623927509982465		5.899999999999998	17.29999999999999	45.67325724705202
5.899999999999998	17.59999999999999	58.623927509982465		5.899999999999998	17.59999999999999	45.67325724705202
5.899999999999998	17.89999999999999	58.623927509982465		5.899999999999998	17.89999999999999	45.67325724705202
6.1999999999999975	2	58.623927509982465		6.1999999999999975	2	45.67325724705202
6.1999999999999975	2.3	58.623927509982465		6.1999999999999975	2.3	45.67325724705202
6.1999999999999975	2.5999999999999996	58.623927509982465		6.1999999999999975	2.5999999999999996	45.67325724705202
6.1999999999999975	2.8999999999999995	58.623927509982465		6.1999999999999975	2.8999999999999995	45.67325724705202
6.1999999999999975	3.1999999999999993	58.623927509982465		6.1999999999999975	3.1999999999999993	45.67325724705202
6.1999999999999975	3.499999999999999	58.623927509982465		6.1999999999999975	3.499999999999999	45.67325724705202
6.1999999999999975	3.799999999999999	58.623927509982465		6.1999999999999975	3.799999999999999	45.67325724705202
6.1999999999999975	4.099999999999999	58.623927509982465		6.1999999999999975	4.099999999999999	45.67325724705202
6.1999999999999975	4.399999999999999	58.623927509982465		6.1999999999999975	4.399999999999999	45.67325724705202
6.1999999999999975	4.699999999999998	58.623927509982465		6.1999999999999975	4.699999999999998	45.67325724705202
6.1999999999999975	4.999999999999998	58.623927509982465		6.1999999999999975	4.999999999999998	45.67325724705202
6.1999999999999975	5.299999999999998	58.623927509982465		6.1999999999999975	5.299999999999998	45.67325724705202
6.1999999999999975	5.599999999999998	58.623927509982465		6.1999999999999975	5.599999999999998	45.67325724705202
6.1999999999999975	5.899999999999998	58.623927509982465		6.1999999999999975	5.899999999999998	45.67325724705202
6.1999999999999975	6.1999999999999975	58.623927509982465		6.1999999999999975	6.1999999999999975	45.67325724705202
6.1999999999999975	6.499999999999997	58.623927509982465		6.1999999999999975	6.499999999999997	45.67325724705202
6.1999999999999975	6.799999999999997	58.623927509982465		6.1999999999999975	6.799999999999997	45.67325724705202
6.1999999999999975	7.099999999999997	58.623927509982465		6.1999999999999975	7.099999999999997	45.67325724705202
6.1999999999999975	7.399999999999997	58.623927509982465		6.1999999999999975	7.399999999999997	45.67325724705202
6.1999999999999975	7.699999999999997	58.623927509982465		6.1999999999999975	7.699999999999997	45.67325724705202
6.1999999999999975	7.9999999999999964	58.623927509982465		6.1999999999999975	7.9999999999999964	45.67325724705202
6.1999999999999975	8.299999999999997	58.623927509982465		6.1999999999999975	8.299999999999997	45.67325724705202
6.1999999999999975	8.599999999999996	58.623927509982465		6.1999999999999975	8.599999999999996	45.67325724705202
6.1999999999999975	8.899999999999995	58.623927509982465		6.1999999999999975	8.899999999999995	45.67325724705202
6.1999999999999975	9.199999999999996	58.623927509982465		6.1999999999999975	9.199999999999996	45.67325724705202
6.1999999999999975	9.499999999999996	58.623927509982465		6.1999999999999975	9.499999999999996	45.67325724705202
6.1999999999999975	9.799999999999995	58.623927509982465		6.1999999999999975	9.799999999999995	45.67325724705202
6.1999999999999975	10.099999999999994	58.623927509982465		6.1999999999999975	10.099999999999994	45.67325724705202
6.1999999999999975	10.399999999999995	58.623927509982465		6.1999999999999975	10.399999999999995	45.67325724705202
6.1999999999999975	10.699999999999996	58.623927509982465		6.1999999999999975	10.699999999999996	45.67325724705202
6.1999999999999975	10.999999999999995	58.623927509982465		6.1999999999999975	10.999999999999995	45.67325724705202
6.1999999999999975	11.299999999999994	58.623927509982465		6.1999999999999975	11.299999999999994	45.67325724705202
6.1999999999999975	11.599999999999994	58.623927509982465		6.1999999999999975	11.599999999999994	45.67325724705202
6.1999999999999975	11.899999999999995	58.623927509982465		6.1999999999999975	11.899999999999995	45.67325724705202
6.1999999999999975	12.199999999999994	58.623927509982465		6.1999999999999975	12.199999999999994	45.67325724705202
6.1999999999999975	12.499999999999993	58.623927509982465		6.1999999999999975	12.499999999999993	45.67325724705202
6.1999999999999975	12.799999999999994	58.623927509982465		6.1999999999999975	12.799999999999994	45.67325724705202
6.1999999999999975	13.099999999999994	58.623927509982465		6.1999999999999975	13.099999999999994	45.67325724705202
6.1999999999999975	13.399999999999993	58.623927509982465		6.1999999999999975	13.399999999999993	45.67325724705202
6.1999999999999975	13.699999999999992	58.623927509982465		6.1999999999999975	13.699999999999992	45.67325724705202
6.1999999999999975	13.999999999999993	58.623927509982465		6.1999999999999975	13.999999999999993	45.67325724705202
6.1999999999999975	14.299999999999994	58.623927509982465		6.1999999999999975	14.299999999999994	45.67325724705202
6.1999999999999975	14.599999999999993	58.623927509982465		6.1999999999999975	14.599999999999993	45.67325724705202
6.1999999999999975	14.899999999999991	58.623927509982465		6.1999999999999975	14.899999999999991	45.67325724705202
6.1999999999999975	15.199999999999992	58.623927509982465		6.1999999999999975	15.199999999999992	45.67325724705202
6.1999999999999975	15.499999999999993	58.623927509982465		6.1999999999999975	15.499999999999993	45.67325724705202
6.1999999999999975	15.799999999999992	58.623927509982465		6.1999999999999975	15.799999999999992	45.67325724705202
6.1999999999999975	16.09999999999999	58.623927509982465		6.1999999999999975	16.09999999999999	45.67325724705202
6.1999999999999975	16.39999999999999	58.623927509982465		6.1999999999999975	16.39999999999999	45.67325724705202
6.1999999999999975	16.699999999999992	58.623927509982465		6.1999999999999975	16.699999999999992	45.67325724705202
6.1999999999999975	16.999999999999993	58.623927509982465		6.1999999999999975	16.999999999999993	45.67325724705202
6.1999999999999975	17.29999999999999	58.623927509982465		6.1999999999999975	17.29999999999999	45.67325724705202
6.1999999999999975	17.59999999999999	58.623927509982465		6.1999999999999975	17.59999999999999	45.67325724705202
6.1999999999999975	17.89999999999999	58.623927509982465		6.1999999999999975	17.89999999999999	45.67325724705202
6.499999999999997	2	58.623927509982465		6.499999999999997	2	45.67325724705202
6.499999999999997	2.3	58.623927509982465		6.499999999999997	2.3	45.67325724705202
6.499999999999997	2.5999999999999996	58.623927509982465		6.499999999999997	2.5999999999999996	45.67325724705202
6.499999999999997	2.8999999999999995	58.623927509982465		6.499999999999997	2.8999999999999995	45.67325724705202
6.499999999999997	3.1999999999999993	58.623927509982465		6.499999999999997	3.1999999999999993	45.67325724705202
6.499999999999997	3.499999999999999	58.623927509982465		6.499999999999997	3.499999999999999	45.67325724705202
6.499999999999997	3.799999999999999	58.623927509982465		6.499999999999997	3.799999999999999	45.67325724705202
6.499999999999997	4.099999999999999	58.623927509982465		6.499999999999997	4.099999999999999	45.67325724705202
6.499999999999997	4.399999999999999	58.623927509982465		6.499999999999997	4.399999999999999	45.67325724705202
6.499999999999997	4.699999999999998	58.623927509982465		6.499999999999997	4.699999999999998	45.67325724705202
6.499999999999997	4.999999999999998	58.623927509982465		6.499999999999997	4.999999999999998	45.67325724705202
6.499999999999997	5.299999999999998	58.623927509982465		6.499999999999997	5.299999999999998	45.67325724705202
6.499999999999997	5.599999999999998	58.623927509982465		6.499999999999997	5.599999999999998	45.67325724705202
6.499999999999997	5.899999999999998	58.623927509982465		6.499999999999997	5.899999999999998	45.67325724705202
6.499999999999997	6.1999999999999975	58.623927509982465		6.499999999999997	6.1999999999999975	45.67325724705202
6.499999999999997	6.499999999999997	58.623927509982465		6.499999999999997	6.499999999999997	45.67325724705202
6.499999999999997	6.799999999999997	16.988480734821625		6.499999999999997	6.799999999999997	45.67325724705202
6.499999999999997	7.099999999999997	58.623927509982465		6.499999999999997	7.099999999999997	45.67325724705202
6.499999999999997	7.399999999999997	58.623927509982465		6.499999999999997	7.399999999999997	45.67325724705202
6.499999999999997	7.699999999999997	58.623927509982465		6.499999999999997	7.699999999999997	45.67325724705202
6.499999999999997	7.9999999999999964	58.623927509982465		6.499999999999997	7.9999999999999964	45.67325724705202
6.499999999999997	8.299999999999997	58.623927509982465		6.499999999999997	8.299999999999997	45.67325724705202
6.499999999999997	8.599999999999996	58.623927509982465		6.499999999999997	8.599999999999996	45.67325724705202
6.499999999999997	8.899999999999995	58.623927509982465		6.499999999999997	8.899999999999995	45.67325724705202
6.499999999999997	9.199999999999996	58.623927509982465		6.499999999999997	9.199999999999996	45.67325724705202
6.499999999999997	9.499999999999996	58.623927509982465		6.499999999999997	9.499999999999996	45.67325724705202
6.499999999999997	9.799999999999995	58.623927509982465		6.499999999999997	9.799999999999995	45.67325724705202
6.499999999999997	10.099999999999994	58.623927509982465		6.499999999999997	10.099999999999994	45.67325724705202
6.499999999999997	10.399999999999995	58.623927509982465		6.499999999999997	10.399999999999995	45.67325724705202
6.499999999999997	10.699999999999996	58.623927509982465		6.499999999999997	10.699999999999996	45.67325724705202
6.499999999999997	10.999999999999995	58.623927509982465		6.499999999999997	10.999999999999995	45.67325724705202
6.499999999999997	11.299999999999994	58.623927509982465		6.499999999999997	11.299999999999994	45.67325724705202
6.499999999999997	11.599999999999994	58.623927509982465		6.499999999999997	11.599999999999994	45.67325724705202
6.499999999999997	11.899999999999995	58.623927509982465		6.499999999999997	11.899999999999995	45.67325724705202
6.499999999999997	12.199999999999994	58.623927509982465		6.499999999999997	12.199999999999994	45.67325724705202
6.499999999999997	12.499999999999993	58.623927509982465		6.499999999999997	12.499999999999993	45.67325724705202
6.499999999999997	12.799999999999994	58.623927509982465		6.499999999999997	12.799999999999994	45.67325724705202
6.499999999999997	13.099999999999994	58.623927509982465		6.499999999999997	13.099999999999994	45.67325724705202
6.499999999999997	13.399999999999993	58.623927509982465		6.499999999999997	13.399999999999993	45.67325724705202
6.499999999999997	13.699999999999992	58.623927509982465		6.499999999999997	13.699999999999992	45.67325724705202
6.499999999999997	13.999999999999993	58.623927509982465		6.499999999999997	13.999999999999993	45.67325724705202
6.499999999999997	14.299999999999994	58.623927509982465		6.499999999999997	14.299999999999994	45.67325724705202
6.499999999999997	14.599999999999993	58.623927509982465		6.499999999999997	14.599999999999993	45.67325724705202
6.499999999999997	14.899999999999991	58.623927509982465		6.499999999999997	14.899999999999991	45.67325724705202
6.499999999999997	15.199999999999992	58.623927509982465		6.499999999999997	15.199999999999992	45.67325724705202
6.499999999999997	15.499999999999993	58.623927509982465		6.499999999999997	15.499999999999993	45.67325724705202
6.499999999999997	15.799999999999992	58.623927509982465		6.499999999999997	15.799999999999992	45.67325724705202
6.499999999999997	16.09999999999999	58.623927509982465		6.499999999999997	16.09999999999999	45.67325724705202
6.499999999999997	16.39999999999999	58.623927509982465		6.499999999999997	16.39999999999999	45.67325724705202
6.499999999999997	16.699999999999992	58.623927509982465		6.499999999999997	16.699999999999992	45.67325724705202
6.499999999999997	16.999999999999993	58.623927509982465		6.499999999999997	16.999999999999993	45.67325724705202
6.499999999999997	17.29999999999999	58.623927509982465		6.499999999999997	17.29999999999999	45.67325724705202
6.499999999999997	17.59999999999999	58.623927509982465		6.499999999999997	17.59999999999999	45.67325724705202
6.499999999999997	17.89999999999999	58.623927509982465		6.499999999999997	17.89999999999999	45.67325724705202
6.799999999999997	2	58.623927509982465		6.799999999999997	2	45.67325724705202
6.799999999999997	2.3	58.623927509982465		6.799999999999997	2.3	45.67325724705202
6.799999999999997	2.5999999999999996	58.623927509982465		6.799999999999997	2.5999999999999996	45.67325724705202
6.799999999999997	2.8999999999999995	58.623927509982465		6.799999999999997	2.8999999999999995	45.67325724705202
6.799999999999997	3.1999999999999993	58.623927509982465		6.799999999999997	3.1999999999999993	45.67325724705202
6.799999999999997	3.499999999999999	58.623927509982465		6.799999999999997	3.499999999999999	45.67325724705202
6.799999999999997	3.799999999999999	58.623927509982465		6.799999999999997	3.799999999999999	45.67325724705202
6.799999999999997	4.099999999999999	58.623927509982465		6.799999999999997	4.099999999999999	45.67325724705202
6.799999999999997	4.399999999999999	58.623927509982465		6.799999999999997	4.399999999999999	45.67325724705202
6.799999999999997	4.699999999999998	58.623927509982465		6.799999999999997	4.699999999999998	45.67325724705202
6.799999999999997	4.999999999999998	58.623927509982465		6.799999999999997	4.999999999999998	45.67325724705202
6.799999999999997	5.299999999999998	58.623927509982465		6.799999999999997	5.299999999999998	45.67325724705202
6.799999999999997	5.599999999999998	58.623927509982465		6.799999999999997	5.599999999999998	45.67325724705202
6.799999999999997	5.899999999999998	58.623927509982465		6.799999999999997	5.899999999999998	45.67325724705202
6.799999999999997	6.1999999999999975	58.623927509982465		6.799999999999997	6.1999999999999975	45.67325724705202
6.799999999999997	6.499999999999997	15.658512231734626		6.799999999999997	6.499999999999997	45.67325724705202
6.799999999999997	6.799999999999997	16.296879586958756		6.799999999999997	6.799999999999997	45.67325724705202
6.799999999999997	7.099999999999997	16.17406674911887		6.799999999999997	7.099999999999997	45.67325724705202
6.799999999999997	7.399999999999997	18.235066941309444		6.799999999999997	7.399999999999997	45.67325724705202
6.799999999999997	7.699999999999997	16.412334207206634		6.799999999999997	7.699999999999997	45.67325724705202
6.799999999999997	7.9999999999999964	17.333176673073886		6.799999999999997	7.9999999999999964	45.67325724705202
6.799999999999997	8.299999999999997	58.623927509982465		6.799999999999997	8.299999999999997	45.67325724705202
6.799999999999997	8.599999999999996	20.268998706143826		6.799999999999997	8.599999999999996	45.67325724705202
6.799999999999997	8.899999999999995	58.623927509982465		6.799999999999997	8.899999999999995	45.67325724705202
6.799999999999997	9.199999999999996	15.118764740151924		6.799999999999997	9.199999999999996	45.67325724705202
6.799999999999997	9.499999999999996	58.623927509982465		6.799999999999997	9.499999999999996	45.67325724705202
6.799999999999997	9.799999999999995	58.623927509982465		6.799999999999997	9.799999999999995	45.67325724705202
6.799999999999997	10.099999999999994	58.623927509982465		6.799999999999997	10.099999999999994	45.67325724705202
6.799999999999997	10.399999999999995	58.623927509982465		6.799999999999997	10.399999999999995	45.67325724705202
6.799999999999997	10.699999999999996	58.623927509982465		6.799999999999997	10.699999999999996	45.67325724705202
6.799999999999997	10.999999999999995	58.623927509982465		6.799999999999997	10.999999999999995	45.67325724705202
6.799999999999997	11.299999999999994	58.623927509982465		6.799999999999997	11.299999999999994	45.67325724705202
6.799999999999997	11.599999999999994	58.623927509982465		6.799999999999997	11.599999999999994	45.67325724705202
6.799999999999997	11.899999999999995	58.623927509982465		6.799999999999997	11.899999999999995	45.67325724705202
6.799999999999997	12.199999999999994	58.623927509982465		6.799999999999997	12.199999999999994	45.67325724705202
6.799999999999997	12.499999999999993	58.623927509982465		6.799999999999997	12.499999999999993	45.67325724705202
6.799999999999997	12.799999999999994	58.623927509982465		6.799999999999997	12.799999999999994	45.67325724705202
6.799999999999997	13.099999999999994	58.623927509982465		6.799999999999997	13.099999999999994	45.67325724705202
6.799999999999997	13.399999999999993	58.623927509982465		6.799999999999997	13.399999999999993	45.67325724705202
6.799999999999997	13.699999999999992	58.623927509982465		6.799999999999997	13.699999999999992	45.67325724705202
6.799999999999997	13.999999999999993	58.623927509982465		6.799999999999997	13.999999999999993	45.67325724705202
6.799999999999997	14.299999999999994	58.623927509982465		6.799999999999997	14.299999999999994	45.67325724705202
6.799999999999997	14.599999999999993	58.623927509982465		6.799999999999997	14.599999999999993	45.67325724705202
6.799999999999997	14.899999999999991	58.623927509982465		6.799999999999997	14.899999999999991	45.67325724705202
6.799999999999997	15.199999999999992	58.623927509982465		6.799999999999997	15.199999999999992	45.67325724705202
6.799999999999997	15.499999999999993	58.623927509982465		6.799999999999997	15.499999999999993	45.67325724705202
6.799999999999997	15.799999999999992	58.623927509982465		6.799999999999997	15.799999999999992	45.67325724705202
6.799999999999997	16.09999999999999	58.623927509982465		6.799999999999997	16.09999999999999	45.67325724705202
6.799999999999997	16.39999999999999	58.623927509982465		6.799999999999997	16.39999999999999	45.67325724705202
6.799999999999997	16.699999999999992	58.623927509982465		6.799999999999997	16.699999999999992	45.67325724705202
6.799999999999997	16.999999999999993	58.623927509982465		6.799999999999997	16.999999999999993	45.67325724705202
6.799999999999997	17.29999999999999	58.623927509982465		6.799999999999997	17.29999999999999	45.67325724705202
6.799999999999997	17.59999999999999	58.623927509982465		6.799999999999997	17.59999999999999	45.67325724705202
6.799999999999997	17.89999999999999	58.623927509982465		6.799999999999997	17.89999999999999	45.67325724705202
7.099999999999997	2	58.623927509982465		7.099999999999997	2	45.67325724705202
7.099999999999997	2.3	58.623927509982465		7.099999999999997	2.3	45.67325724705202
7.099999999999997	2.5999999999999996	58.623927509982465		7.099999999999997	2.5999999999999996	45.67325724705202
7.099999999999997	2.8999999999999995	58.623927509982465		7.099999999999997	2.8999999999999995	45.67325724705202
7.099999999999997	3.1999999999999993	58.623927509982465		7.099999999999997	3.1999999999999993	45.67325724705202
7.099999999999997	3.499999999999999	58.623927509982465		7.099999999999997	3.499999999999999	45.67325724705202
7.099999999999997	3.799999999999999	58.623927509982465		7.099999999999997	3.799999999999999	45.67325724705202
7.099999999999997	4.099999999999999	58.623927509982465		7.099999999999997	4.099999999999999	45.67325724705202
7.099999999999997	4.399999999999999	58.623927509982465		7.099999999999997	4.399999999999999	45.67325724705202
7.099999999999997	4.699999999999998	58.623927509982465		7.099999999999997	4.699999999999998	45.67325724705202
7.099999999999997	4.999999999999998	58.623927509982465		7.099999999999997	4.999999999999998	45.67325724705202
7.099999999999997	5.299999999999998	58.623927509982465		7.099999999999997	5.299999999999998	45.67325724705202
7.099999999999997	5.599999999999998	16.778211220521218		7.099999999999997	5.599999999999998	45.67325724705202
7.099999999999997	5.899999999999998	15.458403779342266		7.099999999999997	5.899999999999998	45.67325724705202
7.099999999999997	6.1999999999999975	15.903988462118626		7.099999999999997	6.1999999999999975	45.67325724705202
7.099999999999997	6.499999999999997	15.494389028290477		7.099999999999997	6.499999999999997	45.67325724705202
7.099999999999997	6.799999999999997	15.245922721825139		7.099999999999997	6.799999999999997	45.67325724705202
7.099999999999997	7.099999999999997	15.251229569662364		7.099999999999997	7.099999999999997	45.67325724705202
7.099999999999997	7.399999999999997	15.481271150022906		7.099999999999997	7.399999999999997	45.67325724705202
7.099999999999997	7.699999999999997	14.624092630728583		7.099999999999997	7.699999999999997	45.67325724705202
7.099999999999997	7.9999999999999964	14.627501699827665		7.099999999999997	7.9999999999999964	45.67325724705202
7.099999999999997	8.299999999999997	15.686720274136214		7.099999999999997	8.299999999999997	45.67325724705202
7.099999999999997	8.599999999999996	17.136866796022556		7.099999999999997	8.599999999999996	45.67325724705202
7.099999999999997	8.899999999999995	15.369517250315013		7.099999999999997	8.899999999999995	45.67325724705202
7.099999999999997	9.199999999999996	17.138377388339215		7.099999999999997	9.199999999999996	45.67325724705202
7.099999999999997	9.499999999999996	17.479014124256068		7.099999999999997	9.499999999999996	45.67325724705202
7.099999999999997	9.799999999999995	58.623927509982465		7.099999999999997	9.799999999999995	45.67325724705202
7.099999999999997	10.099999999999994	58.623927509982465		7.099999999999997	10.099999999999994	45.67325724705202
7.099999999999997	10.399999999999995	58.623927509982465		7.099999999999997	10.399999999999995	45.67325724705202
7.099999999999997	10.699999999999996	58.623927509982465		7.099999999999997	10.699999999999996	45.67325724705202
7.099999999999997	10.999999999999995	58.623927509982465		7.099999999999997	10.999999999999995	45.67325724705202
7.099999999999997	11.299999999999994	58.623927509982465		7.099999999999997	11.299999999999994	45.67325724705202
7.099999999999997	11.599999999999994	58.623927509982465		7.099999999999997	11.599999999999994	45.67325724705202
7.099999999999997	11.899999999999995	58.623927509982465		7.099999999999997	11.899999999999995	45.67325724705202
7.099999999999997	12.199999999999994	58.623927509982465		7.099999999999997	12.199999999999994	45.67325724705202
7.099999999999997	12.499999999999993	58.623927509982465		7.099999999999997	12.499999999999993	45.67325724705202
7.099999999999997	12.799999999999994	58.623927509982465		7.099999999999997	12.799999999999994	45.67325724705202
7.099999999999997	13.099999999999994	58.623927509982465		7.099999999999997	13.099999999999994	45.67325724705202
7.099999999999997	13.399999999999993	58.623927509982465		7.099999999999997	13.399999999999993	45.67325724705202
7.099999999999997	13.699999999999992	58.623927509982465		7.099999999999997	13.699999999999992	45.67325724705202
7.099999999999997	13.999999999999993	58.623927509982465		7.099999999999997	13.999999999999993	45.67325724705202
7.099999999999997	14.299999999999994	58.623927509982465		7.099999999999997	14.299999999999994	45.67325724705202
7.099999999999997	14.599999999999993	58.623927509982465		7.099999999999997	14.599999999999993	45.67325724705202
7.099999999999997	14.899999999999991	58.623927509982465		7.099999999999997	14.899999999999991	45.67325724705202
7.099999999999997	15.199999999999992	58.623927509982465		7.099999999999997	15.199999999999992	45.67325724705202
7.099999999999997	15.499999999999993	58.623927509982465		7.099999999999997	15.499999999999993	45.67325724705202
7.099999999999997	15.799999999999992	58.623927509982465		7.099999999999997	15.799999999999992	45.67325724705202
7.099999999999997	16.09999999999999	58.623927509982465		7.099999999999997	16.09999999999999	45.67325724705202
7.099999999999997	16.39999999999999	58.623927509982465		7.099999999999997	16.39999999999999	45.67325724705202
7.099999999999997	16.699999999999992	58.623927509982465		7.099999999999997	16.699999999999992	45.67325724705202
7.099999999999997	16.999999999999993	58.623927509982465		7.099999999999997	16.999999999999993	45.67325724705202
7.099999999999997	17.29999999999999	58.623927509982465		7.099999999999997	17.29999999999999	45.67325724705202
7.099999999999997	17.59999999999999	58.623927509982465		7.099999999999997	17.59999999999999	45.67325724705202
7.099999999999997	17.89999999999999	58.623927509982465		7.099999999999997	17.89999999999999	45.67325724705202
7.399999999999997	2	58.623927509982465		7.399999999999997	2	45.67325724705202
7.399999999999997	2.3	58.623927509982465		7.399999999999997	2.3	45.67325724705202
7.399999999999997	2.5999999999999996	58.623927509982465		7.399999999999997	2.5999999999999996	45.67325724705202
7.399999999999997	2.8999999999999995	58.623927509982465		7.399999999999997	2.8999999999999995	45.67325724705202
7.399999999999997	3.1999999999999993	58.623927509982465		7.399999999999997	3.1999999999999993	45.67325724705202
7.399999999999997	3.499999999999999	58.623927509982465		7.399999999999997	3.499999999999999	45.67325724705202
7.399999999999997	3.799999999999999	58.623927509982465		7.399999999999997	3.799999999999999	45.67325724705202
7.399999999999997	4.099999999999999	58.623927509982465		7.399999999999997	4.099999999999999	45.67325724705202
7.399999999999997	4.399999999999999	58.623927509982465		7.399999999999997	4.399999999999999	45.67325724705202
7.399999999999997	4.699999999999998	58.623927509982465		7.399999999999997	4.699999999999998	45.67325724705202
7.399999999999997	4.999999999999998	58.623927509982465		7.399999999999997	4.999999999999998	3.1714662840448007
7.399999999999997	5.299999999999998	58.623927509982465		7.399999999999997	5.299999999999998	3.8455249492021046
7.399999999999997	5.599999999999998	16.643062489464995		7.399999999999997	5.599999999999998	45.67325724705202
7.399999999999997	5.899999999999998	15.10375117512205		7.399999999999997	5.899999999999998	45.67325724705202
7.399999999999997	6.1999999999999975	15.028412860386531		7.399999999999997	6.1999999999999975	45.67325724705202
7.399999999999997	6.499999999999997	13.611959578346319		7.399999999999997	6.499999999999997	45.67325724705202
7.399999999999997	6.799999999999997	13.741009606151742		7.399999999999997	6.799999999999997	45.67325724705202
7.399999999999997	7.099999999999997	14.757884740765892		7.399999999999997	7.099999999999997	45.67325724705202
7.399999999999997	7.399999999999997	13.983106804980352		7.399999999999997	7.399999999999997	45.67325724705202
7.399999999999997	7.699999999999997	14.020019922079822		7.399999999999997	7.699999999999997	45.67325724705202
7.399999999999997	7.9999999999999964	13.787531390828839		7.399999999999997	7.9999999999999964	45.67325724705202
7.399999999999997	8.299999999999997	14.420573078728172		7.399999999999997	8.299999999999997	45.67325724705202
7.399999999999997	8.599999999999996	14.325247547048658		7.399999999999997	8.599999999999996	45.67325724705202
7.399999999999997	8.899999999999995	14.79729284633579		7.399999999999997	8.899999999999995	45.67325724705202
7.399999999999997	9.199999999999996	14.949761515999771		7.399999999999997	9.199999999999996	45.67325724705202
7.399999999999997	9.499999999999996	16.54092212687258		7.399999999999997	9.499999999999996	45.67325724705202
7.399999999999997	9.799999999999995	58.623927509982465		7.399999999999997	9.799999999999995	45.67325724705202
7.399999999999997	10.099999999999994	58.623927509982465		7.399999999999997	10.099999999999994	45.67325724705202
7.399999999999997	10.399999999999995	58.623927509982465		7.399999999999997	10.399999999999995	45.67325724705202
7.399999999999997	10.699999999999996	58.623927509982465		7.399999999999997	10.699999999999996	45.67325724705202
7.399999999999997	10.999999999999995	58.623927509982465		7.399999999999997	10.999999999999995	45.67325724705202
7.399999999999997	11.299999999999994	58.623927509982465		7.399999999999997	11.299999999999994	45.67325724705202
7.399999999999997	11.599999999999994	58.623927509982465		7.399999999999997	11.599999999999994	45.67325724705202
7.399999999999997	11.899999999999995	58.623927509982465		7.399999999999997	11.899999999999995	45.67325724705202
7.399999999999997	12.199999999999994	58.623927509982465		7.399999999999997	12.199999999999994	45.67325724705202
7.399999999999997	12.499999999999993	58.623927509982465		7.399999999999997	12.499999999999993	45.67325724705202
7.399999999999997	12.799999999999994	58.623927509982465		7.399999999999997	12.799999999999994	45.67325724705202
7.399999999999997	13.099999999999994	58.623927509982465		7.399999999999997	13.099999999999994	45.67325724705202
7.399999999999997	13.399999999999993	58.623927509982465		7.399999999999997	13.399999999999993	45.67325724705202
7.399999999999997	13.699999999999992	58.623927509982465		7.399999999999997	13.699999999999992	45.67325724705202
7.399999999999997	13.999999999999993	58.623927509982465		7.399999999999997	13.999999999999993	45.67325724705202
7.399999999999997	14.299999999999994	58.623927509982465		7.399999999999997	14.299999999999994	45.67325724705202
7.399999999999997	14.599999999999993	58.623927509982465		7.399999999999997	14.599999999999993	45.67325724705202
7.399999999999997	14.899999999999991	58.623927509982465		7.399999999999997	14.899999999999991	45.67325724705202
7.399999999999997	15.199999999999992	58.623927509982465		7.399999999999997	15.199999999999992	45.67325724705202
7.399999999999997	15.499999999999993	58.623927509982465		7.399999999999997	15.499999999999993	45.67325724705202
7.399999999999997	15.799999999999992	58.623927509982465		7.399999999999997	15.799999999999992	45.67325724705202
7.399999999999997	16.09999999999999	58.623927509982465		7.399999999999997	16.09999999999999	45.67325724705202
7.399999999999997	16.39999999999999	58.623927509982465		7.399999999999997	16.39999999999999	45.67325724705202
7.399999999999997	16.699999999999992	58.623927509982465		7.399999999999997	16.699999999999992	45.67325724705202
7.399999999999997	16.999999999999993	58.623927509982465		7.399999999999997	16.999999999999993	45.67325724705202
7.399999999999997	17.29999999999999	58.623927509982465		7.399999999999997	17.29999999999999	45.67325724705202
7.399999999999997	17.59999999999999	58.623927509982465		7.399999999999997	17.59999999999999	45.67325724705202
7.399999999999997	17.89999999999999	58.623927509982465		7.399999999999997	17.89999999999999	45.67325724705202
7.699999999999997	2	58.623927509982465		7.699999999999997	2	45.67325724705202
7.699999999999997	2.3	58.623927509982465		7.699999999999997	2.3	45.67325724705202
7.699999999999997	2.5999999999999996	58.623927509982465		7.699999999999997	2.5999999999999996	45.67325724705202
7.699999999999997	2.8999999999999995	58.623927509982465		7.699999999999997	2.8999999999999995	45.67325724705202
7.699999999999997	3.1999999999999993	58.623927509982465		7.699999999999997	3.1999999999999993	45.67325724705202
7.699999999999997	3.499999999999999	58.623927509982465		7.699999999999997	3.499999999999999	45.67325724705202
7.699999999999997	3.799999999999999	58.623927509982465		7.699999999999997	3.799999999999999	45.67325724705202
7.699999999999997	4.099999999999999	58.623927509982465		7.699999999999997	4.099999999999999	45.67325724705202
7.699999999999997	4.399999999999999	58.623927509982465		7.699999999999997	4.399999999999999	45.67325724705202
7.699999999999997	4.699999999999998	58.623927509982465		7.699999999999997	4.699999999999998	4.615909142124188
7.699999999999997	4.999999999999998	58.623927509982465		7.699999999999997	4.999999999999998	2.3854071314213243
7.699999999999997	5.299999999999998	18.02978701966574		7.699999999999997	5.299999999999998	2.561559195539928
7.699999999999997	5.599999999999998	15.773317984267965		7.699999999999997	5.599999999999998	1.7417943392015829
7.699999999999997	5.899999999999998	14.395401761465902		7.699999999999997	5.899999999999998	45.67325724705202
7.699999999999997	6.1999999999999975	14.62064628479543		7.699999999999997	6.1999999999999975	45.67325724705202
7.699999999999997	6.499999999999997	14.096238352029253		7.699999999999997	6.499999999999997	45.67325724705202
7.699999999999997	6.799999999999997	13.494863029759575		7.699999999999997	6.799999999999997	45.67325724705202
7.699999999999997	7.099999999999997	0		7.699999999999997	7.099999999999997	45.67325724705202
7.699999999999997	7.399999999999997	13.267589754995324		7.699999999999997	7.399999999999997	45.67325724705202
7.699999999999997	7.699999999999997	13.22139835159561		7.699999999999997	7.699999999999997	45.67325724705202
7.699999999999997	7.9999999999999964	13.116690720189009		7.699999999999997	7.9999999999999964	45.67325724705202
7.699999999999997	8.299999999999997	13.469496446305087		7.699999999999997	8.299999999999997	45.67325724705202
7.699999999999997	8.599999999999996	13.323988407015904		7.699999999999997	8.599999999999996	45.67325724705202
7.699999999999997	8.899999999999995	15.013626895052337		7.699999999999997	8.899999999999995	45.67325724705202
7.699999999999997	9.199999999999996	15.065448337473299		7.699999999999997	9.199999999999996	45.67325724705202
7.699999999999997	9.499999999999996	16.49196411362594		7.699999999999997	9.499999999999996	45.67325724705202
7.699999999999997	9.799999999999995	17.177151058759218		7.699999999999997	9.799999999999995	45.67325724705202
7.699999999999997	10.099999999999994	58.623927509982465		7.699999999999997	10.099999999999994	45.67325724705202
7.699999999999997	10.399999999999995	58.623927509982465		7.699999999999997	10.399999999999995	45.67325724705202
7.699999999999997	10.699999999999996	58.623927509982465		7.699999999999997	10.699999999999996	45.67325724705202
7.699999999999997	10.999999999999995	58.623927509982465		7.699999999999997	10.999999999999995	45.67325724705202
7.699999999999997	11.299999999999994	58.623927509982465		7.699999999999997	11.299999999999994	45.67325724705202
7.699999999999997	11.599999999999994	58.623927509982465		7.699999999999997	11.599999999999994	45.67325724705202
7.699999999999997	11.899999999999995	58.623927509982465		7.699999999999997	11.899999999999995	45.67325724705202
7.699999999999997	12.199999999999994	58.623927509982465		7.699999999999997	12.199999999999994	45.67325724705202
7.699999999999997	12.499999999999993	58.623927509982465		7.699999999999997	12.499999999999993	45.67325724705202
7.699999999999997	12.799999999999994	58.623927509982465		7.699999999999997	12.799999999999994	45.67325724705202
7.699999999999997	13.099999999999994	58.623927509982465		7.699999999999997	13.099999999999994	45.67325724705202
7.699999999999997	13.399999999999993	58.623927509982465		7.699999999999997	13.399999999999993	45.67325724705202
7.699999999999997	13.699999999999992	58.623927509982465		7.699999999999997	13.699999999999992	45.67325724705202
7.699999999999997	13.999999999999993	58.623927509982465		7.699999999999997	13.999999999999993	45.67325724705202
7.699999999999997	14.299999999999994	58.623927509982465		7.699999999999997	14.299999999999994	45.67325724705202
7.699999999999997	14.599999999999993	58.623927509982465		7.699999999999997	14.599999999999993	45.67325724705202
7.699999999999997	14.899999999999991	58.623927509982465		7.699999999999997	14.899999999999991	45.67325724705202
7.699999999999997	15.199999999999992	58.623927509982465		7.699999999999997	15.199999999999992	45.67325724705202
7.699999999999997	15.499999999999993	58.623927509982465		7.699999999999997	15.499999999999993	45.67325724705202
7.699999999999997	15.799999999999992	58.623927509982465		7.699999999999997	15.799999999999992	45.67325724705202
7.699999999999997	16.09999999999999	58.623927509982465		7.699999999999997	16.09999999999999	45.67325724705202
7.699999999999997	16.39999999999999	58.623927509982465		7.699999999999997	16.39999999999999	45.67325724705202
7.699999999999997	16.699999999999992	58.623927509982465		7.699999999999997	16.699999999999992	45.67325724705202
7.699999999999997	16.999999999999993	58.623927509982465		7.699999999999997	16.999999999999993	45.67325724705202
7.699999999999997	17.29999999999999	58.623927509982465		7.699999999999997	17.29999999999999	45.67325724705202
7.699999999999997	17.59999999999999	58.623927509982465		7.699999999999997	17.59999999999999	45.67325724705202
7.699999999999997	17.89999999999999	58.623927509982465		7.699999999999997	17.89999999999999	45.67325724705202
7.9999999999999964	2	58.623927509982465		7.9999999999999964	2	45.67325724705202
7.9999999999999964	2.3	58.623927509982465		7.9999999999999964	2.3	45.67325724705202
7.9999999999999964	2.5999999999999996	58.623927509982465		7.9999999999999964	2.5999999999999996	45.67325724705202
7.9999999999999964	2.8999999999999995	58.623927509982465		7.9999999999999964	2.8999999999999995	45.67325724705202
7.9999999999999964	3.1999999999999993	58.623927509982465		7.9999999999999964	3.1999999999999993	45.67325724705202
7.9999999999999964	3.499999999999999	58.623927509982465		7.9999999999999964	3.499999999999999	45.67325724705202
7.9999999999999964	3.799999999999999	58.623927509982465		7.9999999999999964	3.799999999999999	45.67325724705202
7.9999999999999964	4.099999999999999	58.623927509982465		7.9999999999999964	4.099999999999999	45.67325724705202
7.9999999999999964	4.399999999999999	58.623927509982465		7.9999999999999964	4.399999999999999	2.992086140266167
7.9999999999999964	4.699999999999998	58.623927509982465		7.9999999999999964	4.699999999999998	2.338631255879257
7.9999999999999964	4.999999999999998	58.623927509982465		7.9999999999999964	4.999999999999998	1.2038789161145047
7.9999999999999964	5.299999999999998	14.598338780470005		7.9999999999999964	5.299999999999998	1.6071118521994983
7.9999999999999964	5.599999999999998	14.986314824631659		7.9999999999999964	5.599999999999998	2.9089766443089005
7.9999999999999964	5.899999999999998	14.90201967682134		7.9999999999999964	5.899999999999998	45.67325724705202
7.9999999999999964	6.1999999999999975	14.010104418847398		7.9999999999999964	6.1999999999999975	45.67325724705202
7.9999999999999964	6.499999999999997	13.15314627769207		7.9999999999999964	6.499999999999997	45.67325724705202
7.9999999999999964	6.799999999999997	13.345120465075823		7.9999999999999964	6.799999999999997	45.67325724705202
7.9999999999999964	7.099999999999997	12.913890668840835		7.9999999999999964	7.099999999999997	45.67325724705202
7.9999999999999964	7.399999999999997	12.659438815871596		7.9999999999999964	7.399999999999997	45.67325724705202
7.9999999999999964	7.699999999999997	12.68547923058738		7.9999999999999964	7.699999999999997	45.67325724705202
7.9999999999999964	7.9999999999999964	12.73836932168955		7.9999999999999964	7.9999999999999964	45.67325724705202
7.9999999999999964	8.299999999999997	13.212955778657168		7.9999999999999964	8.299999999999997	45.67325724705202
7.9999999999999964	8.599999999999996	14.871872969534046		7.9999999999999964	8.599999999999996	45.67325724705202
7.9999999999999964	8.899999999999995	13.957605708294778		7.9999999999999964	8.899999999999995	45.67325724705202
7.9999999999999964	9.199999999999996	14.438177339754468		7.9999999999999964	9.199999999999996	45.67325724705202
7.9999999999999964	9.499999999999996	15.537521618242913		7.9999999999999964	9.499999999999996	45.67325724705202
7.9999999999999964	9.799999999999995	16.048418123943662		7.9999999999999964	9.799999999999995	45.67325724705202
7.9999999999999964	10.099999999999994	58.623927509982465		7.9999999999999964	10.099999999999994	45.67325724705202
7.9999999999999964	10.399999999999995	58.623927509982465		7.9999999999999964	10.399999999999995	45.67325724705202
7.9999999999999964	10.699999999999996	58.623927509982465		7.9999999999999964	10.699999999999996	45.67325724705202
7.9999999999999964	10.999999999999995	58.623927509982465		7.9999999999999964	10.999999999999995	45.67325724705202
7.9999999999999964	11.299999999999994	58.623927509982465		7.9999999999999964	11.299999999999994	45.67325724705202
7.9999999999999964	11.599999999999994	58.623927509982465		7.9999999999999964	11.599999999999994	45.67325724705202
7.9999999999999964	11.899999999999995	58.623927509982465		7.9999999999999964	11.899999999999995	45.67325724705202
7.9999999999999964	12.199999999999994	58.623927509982465		7.9999999999999964	12.199999999999994	45.67325724705202
7.9999999999999964	12.499999999999993	58.623927509982465		7.9999999999999964	12.499999999999993	45.67325724705202
7.9999999999999964	12.799999999999994	58.623927509982465		7.9999999999999964	12.799999999999994	45.67325724705202
7.9999999999999964	13.099999999999994	58.623927509982465		7.9999999999999964	13.099999999999994	45.67325724705202
7.9999999999999964	13.399999999999993	58.623927509982465		7.9999999999999964	13.399999999999993	45.67325724705202
7.9999999999999964	13.699999999999992	58.623927509982465		7.9999999999999964	13.699999999999992	45.67325724705202
7.9999999999999964	13.999999999999993	58.623927509982465		7.9999999999999964	13.999999999999993	45.67325724705202
7.9999999999999964	14.299999999999994	58.623927509982465		7.9999999999999964	14.299999999999994	45.67325724705202
7.9999999999999964	14.599999999999993	58.623927509982465		7.9999999999999964	14.599999999999993	45.67325724705202
7.9999999999999964	14.899999999999991	58.623927509982465		7.9999999999999964	14.899999999999991	45.67325724705202
7.9999999999999964	15.199999999999992	58.623927509982465		7.9999999999999964	15.199999999999992	45.67325724705202
7.9999999999999964	15.499999999999993	58.623927509982465		7.9999999999999964	15.499999999999993	45.67325724705202
7.9999999999999964	15.799999999999992	58.623927509982465		7.9999999999999964	15.799999999999992	45.67325724705202
7.9999999999999964	16.09999999999999	58.623927509982465		7.9999999999999964	16.09999999999999	45.67325724705202
7.9999999999999964	16.39999999999999	58.623927509982465		7.9999999999999964	16.39999999999999	45.67325724705202
7.9999999999999964	16.699999999999992	58.623927509982465		7.9999999999999964	16.699999999999992	45.67325724705202
7.9999999999999964	16.999999999999993	58.623927509982465		7.9999999999999964	16.999999999999993	45.67325724705202
7.9999999999999964	17.29999999999999	58.623927509982465		7.9999999999999964	17.29999999999999	45.67325724705202
7.9999999999999964	17.59999999999999	58.623927509982465		7.9999999999999964	17.59999999999999	45.67325724705202
7.9999999999999964	17.89999999999999	58.623927509982465		7.9999999999999964	17.89999999999999	45.67325724705202
8.299999999999997	2	58.623927509982465		8.299999999999997	2	45.67325724705202
8.299999999999997	2.3	58.623927509982465		8.299999999999997	2.3	45.67325724705202
8.299999999999997	2.5999999999999996	58.623927509982465		8.299999999999997	2.5999999999999996	45.67325724705202
8.299999999999997	2.8999999999999995	58.623927509982465		8.299999999999997	2.8999999999999995	45.67325724705202
8.299999999999997	3.1999999999999993	58.623927509982465		8.299999999999997	3.1999999999999993	45.67325724705202
8.299999999999997	3.499999999999999	58.623927509982465		8.299999999999997	3.499999999999999	45.67325724705202
8.299999999999997	3.799999999999999	58.623927509982465		8.299999999999997	3.799999999999999	45.67325724705202
8.299999999999997	4.099999999999999	58.623927509982465		8.299999999999997	4.099999999999999	3.3464290606682496
8.299999999999997	4.399999999999999	58.623927509982465		8.299999999999997	4.399999999999999	2.2395211165848714
8.299999999999997	4.699999999999998	58.623927509982465		8.299999999999997	4.699999999999998	1.1363977413522761
8.299999999999997	4.999999999999998	18.503542357594554		8.299999999999997	4.999999999999998	0.7476030299432388
8.299999999999997	5.299999999999998	14.725429158592963		8.299999999999997	5.299999999999998	1.001562894291336
8.299999999999997	5.599999999999998	14.607604538295423		8.299999999999997	5.599999999999998	2.7091052216718623
8.299999999999997	5.899999999999998	14.62526287378006		8.299999999999997	5.899999999999998	45.67325724705202
8.299999999999997	6.1999999999999975	13.955810771940051		8.299999999999997	6.1999999999999975	45.67325724705202
8.299999999999997	6.499999999999997	12.75361503074993		8.299999999999997	6.499999999999997	45.67325724705202
8.299999999999997	6.799999999999997	12.936825025455718		8.299999999999997	6.799999999999997	4.671302733383836
8.299999999999997	7.099999999999997	12.63946339256567		8.299999999999997	7.099999999999997	45.67325724705202
8.299999999999997	7.399999999999997	12.495419347708133		8.299999999999997	7.399999999999997	45.67325724705202
8.299999999999997	7.699999999999997	12.28769080109669		8.299999999999997	7.699999999999997	45.67325724705202
8.299999999999997	7.9999999999999964	12.497737770652385		8.299999999999997	7.9999999999999964	45.67325724705202
8.299999999999997	8.299999999999997	13.040355903500757		8.299999999999997	8.299999999999997	45.67325724705202
8.299999999999997	8.599999999999996	13.958185643525496		8.299999999999997	8.599999999999996	45.67325724705202
8.299999999999997	8.899999999999995	14.190525775695729		8.299999999999997	8.899999999999995	45.67325724705202
8.299999999999997	9.199999999999996	14.225750105774964		8.299999999999997	9.199999999999996	45.67325724705202
8.299999999999997	9.499999999999996	14.621618151781643		8.299999999999997	9.499999999999996	45.67325724705202
8.299999999999997	9.799999999999995	15.40086859946259		8.299999999999997	9.799999999999995	45.67325724705202
8.299999999999997	10.099999999999994	58.623927509982465		8.299999999999997	10.099999999999994	45.67325724705202
8.299999999999997	10.399999999999995	58.623927509982465		8.299999999999997	10.399999999999995	45.67325724705202
8.299999999999997	10.699999999999996	58.623927509982465		8.299999999999997	10.699999999999996	45.67325724705202
8.299999999999997	10.999999999999995	58.623927509982465		8.299999999999997	10.999999999999995	45.67325724705202
8.299999999999997	11.299999999999994	58.623927509982465		8.299999999999997	11.299999999999994	45.67325724705202
8.299999999999997	11.599999999999994	58.623927509982465		8.299999999999997	11.599999999999994	45.67325724705202
8.299999999999997	11.899999999999995	58.623927509982465		8.299999999999997	11.899999999999995	45.67325724705202
8.299999999999997	12.199999999999994	58.623927509982465		8.299999999999997	12.199999999999994	45.67325724705202
8.299999999999997	12.499999999999993	58.623927509982465		8.299999999999997	12.499999999999993	45.67325724705202
8.299999999999997	12.799999999999994	58.623927509982465		8.299999999999997	12.799999999999994	45.67325724705202
8.299999999999997	13.099999999999994	58.623927509982465		8.299999999999997	13.099999999999994	45.67325724705202
8.299999999999997	13.399999999999993	58.623927509982465		8.299999999999997	13.399999999999993	45.67325724705202
8.299999999999997	13.699999999999992	58.623927509982465		8.299999999999997	13.699999999999992	45.67325724705202
8.299999999999997	13.999999999999993	58.623927509982465		8.299999999999997	13.999999999999993	45.67325724705202
8.299999999999997	14.299999999999994	58.623927509982465		8.299999999999997	14.299999999999994	45.67325724705202
8.299999999999997	14.599999999999993	58.623927509982465		8.299999999999997	14.599999999999993	45.67325724705202
8.299999999999997	14.899999999999991	58.623927509982465		8.299999999999997	14.899999999999991	45.67325724705202
8.299999999999997	15.199999999999992	58.623927509982465		8.299999999999997	15.199999999999992	45.67325724705202
8.299999999999997	15.499999999999993	58.623927509982465		8.299999999999997	15.499999999999993	45.67325724705202
8.299999999999997	15.799999999999992	58.623927509982465		8.299999999999997	15.799999999999992	45.67325724705202
8.299999999999997	16.09999999999999	58.623927509982465		8.299999999999997	16.09999999999999	45.67325724705202
8.299999999999997	16.39999999999999	58.623927509982465		8.299999999999997	16.39999999999999	45.67325724705202
8.299999999999997	16.699999999999992	58.623927509982465		8.299999999999997	16.699999999999992	45.67325724705202
8.299999999999997	16.999999999999993	58.623927509982465		8.299999999999997	16.999999999999993	45.67325724705202
8.299999999999997	17.29999999999999	58.623927509982465		8.299999999999997	17.29999999999999	45.67325724705202
8.299999999999997	17.59999999999999	58.623927509982465		8.299999999999997	17.59999999999999	45.67325724705202
8.299999999999997	17.89999999999999	58.623927509982465		8.299999999999997	17.89999999999999	45.67325724705202
8.599999999999996	2	58.623927509982465		8.599999999999996	2	45.67325724705202
8.599999999999996	2.3	58.623927509982465		8.599999999999996	2.3	45.67325724705202
8.599999999999996	2.5999999999999996	58.623927509982465		8.599999999999996	2.5999999999999996	45.67325724705202
8.599999999999996	2.8999999999999995	58.623927509982465		8.599999999999996	2.8999999999999995	45.67325724705202
8.599999999999996	3.1999999999999993	58.623927509982465		8.599999999999996	3.1999999999999993	45.67325724705202
8.599999999999996	3.499999999999999	58.623927509982465		8.599999999999996	3.499999999999999	45.67325724705202
8.599999999999996	3.799999999999999	58.623927509982465		8.599999999999996	3.799999999999999	3.3958884382999166
8.599999999999996	4.099999999999999	58.623927509982465		8.599999999999996	4.099999999999999	3.273704793271069
8.599999999999996	4.399999999999999	58.623927509982465		8.599999999999996	4.399999999999999	1.4987367652951633
8.599999999999996	4.699999999999998	58.623927509982465		8.599999999999996	4.699999999999998	0.5260702886824866
8.599999999999996	4.999999999999998	17.64423449112779		8.599999999999996	4.999999999999998	0
8.599999999999996	5.299999999999998	16.15340966109748		8.599999999999996	5.299999999999998	0.9399780077181354
8.599999999999996	5.599999999999998	15.279275571869007		8.599999999999996	5.599999999999998	5.084376598670003
8.599999999999996	5.899999999999998	14.591380032234262		8.599999999999996	5.899999999999998	45.67325724705202
8.599999999999996	6.1999999999999975	13.427004211454765		8.599999999999996	6.1999999999999975	3.4738021198980924
8.599999999999996	6.499999999999997	13.214611338662156		8.599999999999996	6.499999999999997	45.67325724705202
8.599999999999996	6.799999999999997	12.550125484265042		8.599999999999996	6.799999999999997	6.638636017377369
8.599999999999996	7.099999999999997	12.368883743401057		8.599999999999996	7.099999999999997	4.355950094126172
8.599999999999996	7.399999999999997	12.392006043116478		8.599999999999996	7.399999999999997	45.67325724705202
8.599999999999996	7.699999999999997	12.554768818950492		8.599999999999996	7.699999999999997	45.67325724705202
8.599999999999996	7.9999999999999964	12.662940795437507		8.599999999999996	7.9999999999999964	45.67325724705202
8.599999999999996	8.299999999999997	13.546577283310974		8.599999999999996	8.299999999999997	45.67325724705202
8.599999999999996	8.599999999999996	14.496988161328645		8.599999999999996	8.599999999999996	45.67325724705202
8.599999999999996	8.899999999999995	14.107357419460069		8.599999999999996	8.899999999999995	45.67325724705202
8.599999999999996	9.199999999999996	14.65754939876567		8.599999999999996	9.199999999999996	45.67325724705202
8.599999999999996	9.499999999999996	14.294611519493362		8.599999999999996	9.499999999999996	45.67325724705202
8.599999999999996	9.799999999999995	14.941333067354858		8.599999999999996	9.799999999999995	45.67325724705202
8.599999999999996	10.099999999999994	14.469696703091632		8.599999999999996	10.099999999999994	45.67325724705202
8.599999999999996	10.399999999999995	14.392851156254817		8.599999999999996	10.399999999999995	45.67325724705202
8.599999999999996	10.699999999999996	58.623927509982465		8.599999999999996	10.699999999999996	45.67325724705202
8.599999999999996	10.999999999999995	58.623927509982465		8.599999999999996	10.999999999999995	45.67325724705202
8.599999999999996	11.299999999999994	58.623927509982465		8.599999999999996	11.299999999999994	45.67325724705202
8.599999999999996	11.599999999999994	58.623927509982465		8.599999999999996	11.599999999999994	45.67325724705202
8.599999999999996	11.899999999999995	58.623927509982465		8.599999999999996	11.899999999999995	45.67325724705202
8.599999999999996	12.199999999999994	58.623927509982465		8.599999999999996	12.199999999999994	45.67325724705202
8.599999999999996	12.499999999999993	58.623927509982465		8.599999999999996	12.499999999999993	45.67325724705202
8.599999999999996	12.799999999999994	58.623927509982465		8.599999999999996	12.799999999999994	45.67325724705202
8.599999999999996	13.099999999999994	58.623927509982465		8.599999999999996	13.099999999999994	45.67325724705202
8.599999999999996	13.399999999999993	58.623927509982465		8.599999999999996	13.399999999999993	45.67325724705202
8.599999999999996	13.699999999999992	58.623927509982465		8.599999999999996	13.699999999999992	45.67325724705202
8.599999999999996	13.999999999999993	58.623927509982465		8.599999999999996	13.999999999999993	45.67325724705202
8.599999999999996	14.299999999999994	58.623927509982465		8.599999999999996	14.299999999999994	45.67325724705202
8.599999999999996	14.599999999999993	58.623927509982465		8.599999999999996	14.599999999999993	45.67325724705202
8.599999999999996	14.899999999999991	58.623927509982465		8.599999999999996	14.899999999999991	45.67325724705202
8.599999999999996	15.199999999999992	58.623927509982465		8.599999999999996	15.199999999999992	45.67325724705202
8.599999999999996	15.499999999999993	58.623927509982465		8.599999999999996	15.499999999999993	45.67325724705202
8.599999999999996	15.799999999999992	58.623927509982465		8.599999999999996	15.799999999999992	45.67325724705202
8.599999999999996	16.09999999999999	58.623927509982465		8.599999999999996	16.09999999999999	45.67325724705202
8.599999999999996	16.39999999999999	58.623927509982465		8.599999999999996	16.39999999999999	45.67325724705202
8.599999999999996	16.699999999999992	58.623927509982465		8.599999999999996	16.699999999999992	45.67325724705202
8.599999999999996	16.999999999999993	58.623927509982465		8.599999999999996	16.999999999999993	45.67325724705202
8.599999999999996	17.29999999999999	58.623927509982465		8.599999999999996	17.29999999999999	45.67325724705202
8.599999999999996	17.59999999999999	58.623927509982465		8.599999999999996	17.59999999999999	45.67325724705202
8.599999999999996	17.89999999999999	58.623927509982465		8.599999999999996	17.89999999999999	45.67325724705202
8.899999999999995	2	58.623927509982465		8.899999999999995	2	45.67325724705202
8.899999999999995	2.3	58.623927509982465		8.899999999999995	2.3	45.67325724705202
8.899999999999995	2.5999999999999996	58.623927509982465		8.899999999999995	2.5999999999999996	45.67325724705202
8.899999999999995	2.8999999999999995	58.623927509982465		8.899999999999995	2.8999999999999995	45.67325724705202
8.899999999999995	3.1999999999999993	58.623927509982465		8.899999999999995	3.1999999999999993	45.67325724705202
8.899999999999995	3.499999999999999	58.623927509982465		8.899999999999995	3.499999999999999	45.67325724705202
8.899999999999995	3.799999999999999	58.623927509982465		8.899999999999995	3.799999999999999	2.197773871205303
8.899999999999995	4.099999999999999	58.623927509982465		8.899999999999995	4.099999999999999	2.263149800590824
8.899999999999995	4.399999999999999	58.623927509982465		8.899999999999995	4.399999999999999	0.5645522483793499
8.899999999999995	4.699999999999998	58.623927509982465		8.899999999999995	4.699999999999998	0.17174160209353673
8.899999999999995	4.999999999999998	58.623927509982465		8.899999999999995	4.999999999999998	0.0773064
8.899999999999995	5.299999999999998	15.518123656507942		8.899999999999995	5.299999999999998	0.9875150082899395
8.899999999999995	5.599999999999998	15.327539940593912		8.899999999999995	5.599999999999998	2.215436707717437
8.899999999999995	5.899999999999998	13.941372719140045		8.899999999999995	5.899999999999998	4.0775948813342495
8.899999999999995	6.1999999999999975	13.466180037104284		8.899999999999995	6.1999999999999975	2.796773726818813
8.899999999999995	6.499999999999997	13.110282596778738		8.899999999999995	6.499999999999997	3.5291759037752115
8.899999999999995	6.799999999999997	12.563047235964788		8.899999999999995	6.799999999999997	2.381733134053217
8.899999999999995	7.099999999999997	12.61723614937613		8.899999999999995	7.099999999999997	3.9340997682468135
8.899999999999995	7.399999999999997	12.384811394564348		8.899999999999995	7.399999999999997	45.67325724705202
8.899999999999995	7.699999999999997	12.819493572504904		8.899999999999995	7.699999999999997	45.67325724705202
8.899999999999995	7.9999999999999964	13.016475977330646		8.899999999999995	7.9999999999999964	45.67325724705202
8.899999999999995	8.299999999999997	14.018165037130231		8.899999999999995	8.299999999999997	5.158465669942329
8.899999999999995	8.599999999999996	14.74044881530401		8.899999999999995	8.599999999999996	45.67325724705202
8.899999999999995	8.899999999999995	14.444021063360946		8.899999999999995	8.899999999999995	45.67325724705202
8.899999999999995	9.199999999999996	14.01334992259385		8.899999999999995	9.199999999999996	45.67325724705202
8.899999999999995	9.499999999999996	13.72509027029205		8.899999999999995	9.499999999999996	45.67325724705202
8.899999999999995	9.799999999999995	13.627023236731077		8.899999999999995	9.799999999999995	45.67325724705202
8.899999999999995	10.099999999999994	14.780938208780835		8.899999999999995	10.099999999999994	45.67325724705202
8.899999999999995	10.399999999999995	17.31358524442667		8.899999999999995	10.399999999999995	45.67325724705202
8.899999999999995	10.699999999999996	16.8743		8.899999999999995	10.699999999999996	45.67325724705202
8.899999999999995	10.999999999999995	58.623927509982465		8.899999999999995	10.999999999999995	45.67325724705202
8.899999999999995	11.299999999999994	58.623927509982465		8.899999999999995	11.299999999999994	45.67325724705202
8.899999999999995	11.599999999999994	58.623927509982465		8.899999999999995	11.599999999999994	45.67325724705202
8.899999999999995	11.899999999999995	58.623927509982465		8.899999999999995	11.899999999999995	45.67325724705202
8.899999999999995	12.199999999999994	58.623927509982465		8.899999999999995	12.199999999999994	45.67325724705202
8.899999999999995	12.499999999999993	58.623927509982465		8.899999999999995	12.499999999999993	45.67325724705202
8.899999999999995	12.799999999999994	58.623927509982465		8.899999999999995	12.799999999999994	45.67325724705202
8.899999999999995	13.099999999999994	58.623927509982465		8.899999999999995	13.099999999999994	45.67325724705202
8.899999999999995	13.399999999999993	58.623927509982465		8.899999999999995	13.399999999999993	45.67325724705202
8.899999999999995	13.699999999999992	58.623927509982465		8.899999999999995	13.699999999999992	45.67325724705202
8.899999999999995	13.999999999999993	58.623927509982465		8.899999999999995	13.999999999999993	45.67325724705202
8.899999999999995	14.299999999999994	58.623927509982465		8.899999999999995	14.299999999999994	45.67325724705202
8.899999999999995	14.599999999999993	58.623927509982465		8.899999999999995	14.599999999999993	45.67325724705202
8.899999999999995	14.899999999999991	58.623927509982465		8.899999999999995	14.899999999999991	45.67325724705202
8.899999999999995	15.199999999999992	58.623927509982465		8.899999999999995	15.199999999999992	45.67325724705202
8.899999999999995	15.499999999999993	58.623927509982465		8.899999999999995	15.499999999999993	45.67325724705202
8.899999999999995	15.799999999999992	58.623927509982465		8.899999999999995	15.799999999999992	45.67325724705202
8.899999999999995	16.09999999999999	58.623927509982465		8.899999999999995	16.09999999999999	45.67325724705202
8.899999999999995	16.39999999999999	58.623927509982465		8.899999999999995	16.39999999999999	45.67325724705202
8.899999999999995	16.699999999999992	58.623927509982465		8.899999999999995	16.699999999999992	45.67325724705202
8.899999999999995	16.999999999999993	58.623927509982465		8.899999999999995	16.999999999999993	45.67325724705202
8.899999999999995	17.29999999999999	58.623927509982465		8.899999999999995	17.29999999999999	45.67325724705202
8.899999999999995	17.59999999999999	58.623927509982465		8.899999999999995	17.59999999999999	45.67325724705202
8.899999999999995	17.89999999999999	58.623927509982465		8.899999999999995	17.89999999999999	45.67325724705202
9.199999999999996	2	58.623927509982465		9.199999999999996	2	45.67325724705202
9.199999999999996	2.3	58.623927509982465		9.199999999999996	2.3	45.67325724705202
9.199999999999996	2.5999999999999996	58.623927509982465		9.199999999999996	2.5999999999999996	45.67325724705202
9.199999999999996	2.8999999999999995	58.623927509982465		9.199999999999996	2.8999999999999995	45.67325724705202
9.199999999999996	3.1999999999999993	58.623927509982465		9.199999999999996	3.1999999999999993	45.67325724705202
9.199999999999996	3.499999999999999	58.623927509982465		9.199999999999996	3.499999999999999	4.812937306242976
9.199999999999996	3.799999999999999	58.623927509982465		9.199999999999996	3.799999999999999	2.055528595668921
9.199999999999996	4.099999999999999	58.623927509982465		9.199999999999996	4.099999999999999	0.6802456723754204
9.199999999999996	4.399999999999999	58.623927509982465		9.199999999999996	4.399999999999999	1.1920504921550261
9.199999999999996	4.699999999999998	58.623927509982465		9.199999999999996	4.699999999999998	0.35369696152958596
9.199999999999996	4.999999999999998	16.599862835538225		9.199999999999996	4.999999999999998	0.13233985954681415
9.199999999999996	5.299999999999998	16.324266641971846		9.199999999999996	5.299999999999998	1.2681134692191485
9.199999999999996	5.599999999999998	14.973722056819884		9.199999999999996	5.599999999999998	2.508522921562111
9.199999999999996	5.899999999999998	13.734771579795538		9.199999999999996	5.899999999999998	3.123122862315121
9.199999999999996	6.1999999999999975	13.426254607572911		9.199999999999996	6.1999999999999975	2.4070456499357746
9.199999999999996	6.499999999999997	13.279005471855307		9.199999999999996	6.499999999999997	2.255779705152129
9.199999999999996	6.799999999999997	12.74322223030893		9.199999999999996	6.799999999999997	3.462499727942742
9.199999999999996	7.099999999999997	13.109022885843412		9.199999999999996	7.099999999999997	2.9730827604179737
9.199999999999996	7.399999999999997	12.924373421654924		9.199999999999996	7.399999999999997	2.8746127860607515
9.199999999999996	7.699999999999997	13.551004691798436		9.199999999999996	7.699999999999997	7.089363738292137
9.199999999999996	7.9999999999999964	13.070778390220745		9.199999999999996	7.9999999999999964	5.404524858965633
9.199999999999996	8.299999999999997	14.194803405554211		9.199999999999996	8.299999999999997	4.164010545652342
9.199999999999996	8.599999999999996	14.659420092684165		9.199999999999996	8.599999999999996	4.596648391085395
9.199999999999996	8.899999999999995	14.065324030204376		9.199999999999996	8.899999999999995	45.67325724705202
9.199999999999996	9.199999999999996	14.309918239599693		9.199999999999996	9.199999999999996	45.67325724705202
9.199999999999996	9.499999999999996	14.000721661826006		9.199999999999996	9.499999999999996	45.67325724705202
9.199999999999996	9.799999999999995	13.471255609045421		9.199999999999996	9.799999999999995	45.67325724705202
9.199999999999996	10.099999999999994	13.784047983135821		9.199999999999996	10.099999999999994	45.67325724705202
9.199999999999996	10.399999999999995	14.122996435434004		9.199999999999996	10.399999999999995	45.67325724705202
9.199999999999996	10.699999999999996	15.333057788851029		9.199999999999996	10.699999999999996	45.67325724705202
9.199999999999996	10.999999999999995	17.914246925199624		9.199999999999996	10.999999999999995	45.67325724705202
9.199999999999996	11.299999999999994	58.623927509982465		9.199999999999996	11.299999999999994	45.67325724705202
9.199999999999996	11.599999999999994	58.623927509982465		9.199999999999996	11.599999999999994	45.67325724705202
9.199999999999996	11.899999999999995	58.623927509982465		9.199999999999996	11.899999999999995	45.67325724705202
9.199999999999996	12.199999999999994	58.623927509982465		9.199999999999996	12.199999999999994	45.67325724705202
9.199999999999996	12.499999999999993	58.623927509982465		9.199999999999996	12.499999999999993	45.67325724705202
9.199999999999996	12.799999999999994	58.623927509982465		9.199999999999996	12.799999999999994	45.67325724705202
9.199999999999996	13.099999999999994	58.623927509982465		9.199999999999996	13.099999999999994	45.67325724705202
9.199999999999996	13.399999999999993	58.623927509982465		9.199999999999996	13.399999999999993	45.67325724705202
9.199999999999996	13.699999999999992	58.623927509982465		9.199999999999996	13.699999999999992	45.67325724705202
9.199999999999996	13.999999999999993	58.623927509982465		9.199999999999996	13.999999999999993	45.67325724705202
9.199999999999996	14.299999999999994	58.623927509982465		9.199999999999996	14.299999999999994	45.67325724705202
9.199999999999996	14.599999999999993	58.623927509982465		9.199999999999996	14.599999999999993	45.67325724705202
9.199999999999996	14.899999999999991	58.623927509982465		9.199999999999996	14.899999999999991	45.67325724705202
9.199999999999996	15.199999999999992	58.623927509982465		9.199999999999996	15.199999999999992	45.67325724705202
9.199999999999996	15.499999999999993	58.623927509982465		9.199999999999996	15.499999999999993	45.67325724705202
9.199999999999996	15.799999999999992	58.623927509982465		9.199999999999996	15.799999999999992	45.67325724705202
9.199999999999996	16.09999999999999	58.623927509982465		9.199999999999996	16.09999999999999	45.67325724705202
9.199999999999996	16.39999999999999	58.623927509982465		9.199999999999996	16.39999999999999	45.67325724705202
9.199999999999996	16.699999999999992	58.623927509982465		9.199999999999996	16.699999999999992	45.67325724705202
9.199999999999996	16.999999999999993	58.623927509982465		9.199999999999996	16.999999999999993	45.67325724705202
9.199999999999996	17.29999999999999	58.623927509982465		9.199999999999996	17.29999999999999	45.67325724705202
9.199999999999996	17.59999999999999	58.623927509982465		9.199999999999996	17.59999999999999	45.67325724705202
9.199999999999996	17.89999999999999	58.623927509982465		9.199999999999996	17.89999999999999	45.67325724705202
9.499999999999996	2	58.623927509982465		9.499999999999996	2	45.67325724705202
9.499999999999996	2.3	58.623927509982465		9.499999999999996	2.3	45.67325724705202
9.499999999999996	2.5999999999999996	58.623927509982465		9.499999999999996	2.5999999999999996	45.67325724705202
9.499999999999996	2.8999999999999995	58.623927509982465		9.499999999999996	2.8999999999999995	45.67325724705202
9.499999999999996	3.1999999999999993	58.623927509982465		9.499999999999996	3.1999999999999993	45.67325724705202
9.499999999999996	3.499999999999999	58.623927509982465		9.499999999999996	3.499999999999999	4.174608798718932
9.499999999999996	3.799999999999999	58.623927509982465		9.499999999999996	3.799999999999999	1.0950185108218058
9.499999999999996	4.099999999999999	58.623927509982465		9.499999999999996	4.099999999999999	0.6984850649249736
9.499999999999996	4.399999999999999	58.623927509982465		9.499999999999996	4.399999999999999	0.636442
9.499999999999996	4.699999999999998	58.623927509982465		9.499999999999996	4.699999999999998	0.465123
9.499999999999996	4.999999999999998	16.343813508095433		9.499999999999996	4.999999999999998	0.572427
9.499999999999996	5.299999999999998	14.977314824927369		9.499999999999996	5.299999999999998	1.2756934038808758
9.499999999999996	5.599999999999998	14.472083830749362		9.499999999999996	5.599999999999998	1.9856696688600834
9.499999999999996	5.899999999999998	14.444108329567161		9.499999999999996	5.899999999999998	1.701986766689302
9.499999999999996	6.1999999999999975	13.240018611897945		9.499999999999996	6.1999999999999975	1.930505487847146
9.499999999999996	6.499999999999997	12.884373464536441		9.499999999999996	6.499999999999997	1.452484149743018
9.499999999999996	6.799999999999997	13.174195828955938		9.499999999999996	6.799999999999997	2.0558222454508233
9.499999999999996	7.099999999999997	13.29201347993638		9.499999999999996	7.099999999999997	2.006928592284808
9.499999999999996	7.399999999999997	13.852381407833768		9.499999999999996	7.399999999999997	3.5132889742664126
9.499999999999996	7.699999999999997	13.26897064879099		9.499999999999996	7.699999999999997	3.9769786857118383
9.499999999999996	7.9999999999999964	14.378575586124807		9.499999999999996	7.9999999999999964	3.8462954874541673
9.499999999999996	8.299999999999997	15.163832128446582		9.499999999999996	8.299999999999997	2.459324512767214
9.499999999999996	8.599999999999996	14.407767456044574		9.499999999999996	8.599999999999996	2.106444377318379
9.499999999999996	8.899999999999995	13.791542471886636		9.499999999999996	8.899999999999995	45.67325724705202
9.499999999999996	9.199999999999996	14.443733309074318		9.499999999999996	9.199999999999996	45.67325724705202
9.499999999999996	9.499999999999996	13.484773419479797		9.499999999999996	9.499999999999996	45.67325724705202
9.499999999999996	9.799999999999995	13.182205162725758		9.499999999999996	9.799999999999995	45.67325724705202
9.499999999999996	10.099999999999994	13.319670933268888		9.499999999999996	10.099999999999994	45.67325724705202
9.499999999999996	10.399999999999995	14.265463247126736		9.499999999999996	10.399999999999995	45.67325724705202
9.499999999999996	10.699999999999996	14.85876760676258		9.499999999999996	10.699999999999996	45.67325724705202
9.499999999999996	10.999999999999995	58.623927509982465		9.499999999999996	10.999999999999995	45.67325724705202
9.499999999999996	11.299999999999994	58.623927509982465		9.499999999999996	11.299999999999994	45.67325724705202
9.499999999999996	11.599999999999994	58.623927509982465		9.499999999999996	11.599999999999994	45.67325724705202
9.499999999999996	11.899999999999995	58.623927509982465		9.499999999999996	11.899999999999995	45.67325724705202
9.499999999999996	12.199999999999994	58.623927509982465		9.499999999999996	12.199999999999994	45.67325724705202
9.499999999999996	12.499999999999993	58.623927509982465		9.499999999999996	12.499999999999993	45.67325724705202
9.499999999999996	12.799999999999994	58.623927509982465		9.499999999999996	12.799999999999994	45.67325724705202
9.499999999999996	13.099999999999994	58.623927509982465		9.499999999999996	13.099999999999994	45.67325724705202
9.499999999999996	13.399999999999993	58.623927509982465		9.499999999999996	13.399999999999993	45.67325724705202
9.499999999999996	13.699999999999992	58.623927509982465		9.499999999999996	13.699999999999992	45.67325724705202
9.499999999999996	13.999999999999993	58.623927509982465		9.499999999999996	13.999999999999993	45.67325724705202
9.499999999999996	14.299999999999994	58.623927509982465		9.499999999999996	14.299999999999994	45.67325724705202
9.499999999999996	14.599999999999993	58.623927509982465		9.499999999999996	14.599999999999993	45.67325724705202
9.499999999999996	14.899999999999991	58.623927509982465		9.499999999999996	14.899999999999991	45.67325724705202
9.499999999999996	15.199999999999992	58.623927509982465		9.499999999999996	15.199999999999992	45.67325724705202
9.499999999999996	15.499999999999993	58.623927509982465		9.499999999999996	15.499999999999993	45.67325724705202
9.499999999999996	15.799999999999992	58.623927509982465		9.499999999999996	15.799999999999992	45.67325724705202
9.499999999999996	16.09999999999999	58.623927509982465		9.499999999999996	16.09999999999999	45.67325724705202
9.499999999999996	16.39999999999999	58.623927509982465		9.499999999999996	16.39999999999999	45.67325724705202
9.499999999999996	16.699999999999992	58.623927509982465		9.499999999999996	16.699999999999992	45.67325724705202
9.499999999999996	16.999999999999993	58.623927509982465		9.499999999999996	16.999999999999993	45.67325724705202
9.499999999999996	17.29999999999999	58.623927509982465		9.499999999999996	17.29999999999999	45.67325724705202
9.499999999999996	17.59999999999999	58.623927509982465		9.499999999999996	17.59999999999999	45.67325724705202
9.499999999999996	17.89999999999999	58.623927509982465		9.499999999999996	17.89999999999999	45.67325724705202
9.799999999999995	2	58.623927509982465		9.799999999999995	2	45.67325724705202
9.799999999999995	2.3	58.623927509982465		9.799999999999995	2.3	45.67325724705202
9.799999999999995	2.5999999999999996	58.623927509982465		9.799999999999995	2.5999999999999996	45.67325724705202
9.799999999999995	2.8999999999999995	58.623927509982465		9.799999999999995	2.8999999999999995	45.67325724705202
9.799999999999995	3.1999999999999993	58.623927509982465		9.799999999999995	3.1999999999999993	45.67325724705202
9.799999999999995	3.499999999999999	58.623927509982465		9.799999999999995	3.499999999999999	3.5007850788417656
9.799999999999995	3.799999999999999	58.623927509982465		9.799999999999995	3.799999999999999	0.768816
9.799999999999995	4.099999999999999	58.623927509982465		9.799999999999995	4.099999999999999	0.28311518135063096
9.799999999999995	4.399999999999999	58.623927509982465		9.799999999999995	4.399999999999999	0.18561643011639717
9.799999999999995	4.699999999999998	58.623927509982465		9.799999999999995	4.699999999999998	0.4610698685721779
9.799999999999995	4.999999999999998	16.898713453045737		9.799999999999995	4.999999999999998	0.5872700122587489
9.799999999999995	5.299999999999998	15.061880890957617		9.799999999999995	5.299999999999998	0.8526698856290373
9.799999999999995	5.599999999999998	14.511020531179323		9.799999999999995	5.599999999999998	0.9838619752818651
9.799999999999995	5.899999999999998	14.619852886192934		9.799999999999995	5.899999999999998	1.3337250522261073
9.799999999999995	6.1999999999999975	13.977851939848719		9.799999999999995	6.1999999999999975	0.9799282899391919
9.799999999999995	6.499999999999997	14.048970094819307		9.799999999999995	6.499999999999997	0.8516138095815755
9.799999999999995	6.799999999999997	13.639771243946239		9.799999999999995	6.799999999999997	1.0668534646199603
9.799999999999995	7.099999999999997	13.742698718660556		9.799999999999995	7.099999999999997	1.5471825356987416
9.799999999999995	7.399999999999997	14.070314472998668		9.799999999999995	7.399999999999997	1.982840486598267
9.799999999999995	7.699999999999997	13.467601727083487		9.799999999999995	7.699999999999997	2.756477541459809
9.799999999999995	7.9999999999999964	14.146779252839426		9.799999999999995	7.9999999999999964	2.648564792857826
9.799999999999995	8.299999999999997	14.682217819488631		9.799999999999995	8.299999999999997	2.978151571350942
9.799999999999995	8.599999999999996	15.432716205093275		9.799999999999995	8.599999999999996	2.806615946457253
9.799999999999995	8.899999999999995	14.254613793405507		9.799999999999995	8.899999999999995	4.241503310433746
9.799999999999995	9.199999999999996	13.702366434292998		9.799999999999995	9.199999999999996	45.67325724705202
9.799999999999995	9.499999999999996	13.49626305194445		9.799999999999995	9.499999999999996	45.67325724705202
9.799999999999995	9.799999999999995	13.19349993360883		9.799999999999995	9.799999999999995	45.67325724705202
9.799999999999995	10.099999999999994	12.964463579007589		9.799999999999995	10.099999999999994	45.67325724705202
9.799999999999995	10.399999999999995	13.323682953022534		9.799999999999995	10.399999999999995	45.67325724705202
9.799999999999995	10.699999999999996	14.326560838862868		9.799999999999995	10.699999999999996	45.67325724705202
9.799999999999995	10.999999999999995	15.552765120927365		9.799999999999995	10.999999999999995	45.67325724705202
9.799999999999995	11.299999999999994	58.623927509982465		9.799999999999995	11.299999999999994	45.67325724705202
9.799999999999995	11.599999999999994	58.623927509982465		9.799999999999995	11.599999999999994	45.67325724705202
9.799999999999995	11.899999999999995	58.623927509982465		9.799999999999995	11.899999999999995	45.67325724705202
9.799999999999995	12.199999999999994	58.623927509982465		9.799999999999995	12.199999999999994	45.67325724705202
9.799999999999995	12.499999999999993	58.623927509982465		9.799999999999995	12.499999999999993	45.67325724705202
9.799999999999995	12.799999999999994	58.623927509982465		9.799999999999995	12.799999999999994	45.67325724705202
9.799999999999995	13.099999999999994	58.623927509982465		9.799999999999995	13.099999999999994	45.67325724705202
9.799999999999995	13.399999999999993	58.623927509982465		9.799999999999995	13.399999999999993	45.67325724705202
9.799999999999995	13.699999999999992	58.623927509982465		9.799999999999995	13.699999999999992	45.67325724705202
9.799999999999995	13.999999999999993	58.623927509982465		9.799999999999995	13.999999999999993	45.67325724705202
9.799999999999995	14.299999999999994	58.623927509982465		9.799999999999995	14.299999999999994	45.67325724705202
9.799999999999995	14.599999999999993	58.623927509982465		9.799999999999995	14.599999999999993	45.67325724705202
9.799999999999995	14.899999999999991	58.623927509982465		9.799999999999995	14.899999999999991	45.67325724705202
9.799999999999995	15.199999999999992	58.623927509982465		9.799999999999995	15.199999999999992	45.67325724705202
9.799999999999995	15.499999999999993	58.623927509982465		9.799999999999995	15.499999999999993	45.67325724705202
9.799999999999995	15.799999999999992	58.623927509982465		9.799999999999995	15.799999999999992	45.67325724705202
9.799999999999995	16.09999999999999	58.623927509982465		9.799999999999995	16.09999999999999	45.67325724705202
9.799999999999995	16.39999999999999	58.623927509982465		9.799999999999995	16.39999999999999	45.67325724705202
9.799999999999995	16.699999999999992	58.623927509982465		9.799999999999995	16.699999999999992	45.67325724705202
9.799999999999995	16.999999999999993	58.623927509982465		9.799999999999995	16.999999999999993	45.67325724705202
9.799999999999995	17.29999999999999	58.623927509982465		9.799999999999995	17.29999999999999	45.67325724705202
9.799999999999995	17.59999999999999	58.623927509982465		9.799999999999995	17.59999999999999	45.67325724705202
9.799999999999995	17.89999999999999	58.623927509982465		9.799999999999995	17.89999999999999	45.67325724705202
10.099999999999994	2	58.623927509982465		10.099999999999994	2	45.67325724705202
10.099999999999994	2.3	58.623927509982465		10.099999999999994	2.3	45.67325724705202
10.099999999999994	2.5999999999999996	58.623927509982465		10.099999999999994	2.5999999999999996	45.67325724705202
10.099999999999994	2.8999999999999995	58.623927509982465		10.099999999999994	2.8999999999999995	45.67325724705202
10.099999999999994	3.1999999999999993	58.623927509982465		10.099999999999994	3.1999999999999993	4.471584375964888
10.099999999999994	3.499999999999999	58.623927509982465		10.099999999999994	3.499999999999999	2.5072900096580675
10.099999999999994	3.799999999999999	58.623927509982465		10.099999999999994	3.799999999999999	0.81346
10.099999999999994	4.099999999999999	58.623927509982465		10.099999999999994	4.099999999999999	0.38375259518180727
10.099999999999994	4.399999999999999	58.623927509982465		10.099999999999994	4.399999999999999	0.377646
10.099999999999994	4.699999999999998	58.623927509982465		10.099999999999994	4.699999999999998	0.5248771406071668
10.099999999999994	4.999999999999998	58.623927509982465		10.099999999999994	4.999999999999998	0.8514021586489697
10.099999999999994	5.299999999999998	17.026446051628227		10.099999999999994	5.299999999999998	0.996379
10.099999999999994	5.599999999999998	15.258041237526033		10.099999999999994	5.599999999999998	1.072176661341004
10.099999999999994	5.899999999999998	14.805147754604679		10.099999999999994	5.899999999999998	0.8111990976511763
10.099999999999994	6.1999999999999975	14.25293442329944		10.099999999999994	6.1999999999999975	0.3371565959991649
10.099999999999994	6.499999999999997	13.904210411417786		10.099999999999994	6.499999999999997	0.6940824430316184
10.099999999999994	6.799999999999997	13.707823754979618		10.099999999999994	6.799999999999997	0.9398498904616694
10.099999999999994	7.099999999999997	13.830288877467687		10.099999999999994	7.099999999999997	1.5543796218125294
10.099999999999994	7.399999999999997	14.31716358043279		10.099999999999994	7.399999999999997	1.9549886693914438
10.099999999999994	7.699999999999997	14.05506407329429		10.099999999999994	7.699999999999997	2.625501514291212
10.099999999999994	7.9999999999999964	13.837439466584335		10.099999999999994	7.9999999999999964	2.936522022707827
10.099999999999994	8.299999999999997	13.556076126775348		10.099999999999994	8.299999999999997	1.961102144436449
10.099999999999994	8.599999999999996	15.68933775038986		10.099999999999994	8.599999999999996	2.9897945188782877
10.099999999999994	8.899999999999995	15.01259416157843		10.099999999999994	8.899999999999995	3.882666376446469
10.099999999999994	9.199999999999996	14.053932997254627		10.099999999999994	9.199999999999996	3.8451879526720703
10.099999999999994	9.499999999999996	13.654493959830713		10.099999999999994	9.499999999999996	45.67325724705202
10.099999999999994	9.799999999999995	13.29607006877485		10.099999999999994	9.799999999999995	45.67325724705202
10.099999999999994	10.099999999999994	13.048787022073348		10.099999999999994	10.099999999999994	45.67325724705202
10.099999999999994	10.399999999999995	13.560695386047314		10.099999999999994	10.399999999999995	45.67325724705202
10.099999999999994	10.699999999999996	14.127301634944246		10.099999999999994	10.699999999999996	45.67325724705202
10.099999999999994	10.999999999999995	15.088485650920237		10.099999999999994	10.999999999999995	45.67325724705202
10.099999999999994	11.299999999999994	58.623927509982465		10.099999999999994	11.299999999999994	45.67325724705202
10.099999999999994	11.599999999999994	58.623927509982465		10.099999999999994	11.599999999999994	45.67325724705202
10.099999999999994	11.899999999999995	58.623927509982465		10.099999999999994	11.899999999999995	45.67325724705202
10.099999999999994	12.199999999999994	58.623927509982465		10.099999999999994	12.199999999999994	45.67325724705202
10.099999999999994	12.499999999999993	58.623927509982465		10.099999999999994	12.499999999999993	45.67325724705202
10.099999999999994	12.799999999999994	58.623927509982465		10.099999999999994	12.799999999999994	45.67325724705202
10.099999999999994	13.099999999999994	58.623927509982465		10.099999999999994	13.099999999999994	45.67325724705202
10.099999999999994	13.399999999999993	58.623927509982465		10.099999999999994	13.399999999999993	45.67325724705202
10.099999999999994	13.699999999999992	58.623927509982465		10.099999999999994	13.699999999999992	45.67325724705202
10.099999999999994	13.999999999999993	58.623927509982465		10.099999999999994	13.999999999999993	45.67325724705202
10.099999999999994	14.299999999999994	58.623927509982465		10.099999999999994	14.299999999999994	45.67325724705202
10.099999999999994	14.599999999999993	58.623927509982465		10.099999999999994	14.599999999999993	45.67325724705202
10.099999999999994	14.899999999999991	58.623927509982465		10.099999999999994	14.899999999999991	45.67325724705202
10.099999999999994	15.199999999999992	58.623927509982465		10.099999999999994	15.199999999999992	45.67325724705202
10.099999999999994	15.499999999999993	58.623927509982465		10.099999999999994	15.499999999999993	45.67325724705202
10.099999999999994	15.799999999999992	58.623927509982465		10.099999999999994	15.799999999999992	45.67325724705202
10.099999999999994	16.09999999999999	58.623927509982465		10.099999999999994	16.09999999999999	45.67325724705202
10.099999999999994	16.39999999999999	58.623927509982465		10.099999999999994	16.39999999999999	45.67325724705202
10.099999999999994	16.699999999999992	58.623927509982465		10.099999999999994	16.699999999999992	45.67325724705202
10.099999999999994	16.999999999999993	58.623927509982465		10.099999999999994	16.999999999999993	45.67325724705202
10.099999999999994	17.29999999999999	58.623927509982465		10.099999999999994	17.29999999999999	45.67325724705202
10.099999999999994	17.59999999999999	58.623927509982465		10.099999999999994	17.59999999999999	45.67325724705202
10.099999999999994	17.89999999999999	58.623927509982465		10.099999999999994	17.89999999999999	45.67325724705202
10.399999999999995	2	58.623927509982465		10.399999999999995	2	45.67325724705202
10.399999999999995	2.3	58.623927509982465		10.399999999999995	2.3	45.67325724705202
10.399999999999995	2.5999999999999996	58.623927509982465		10.399999999999995	2.5999999999999996	45.67325724705202
10.399999999999995	2.8999999999999995	58.623927509982465		10.399999999999995	2.8999999999999995	45.67325724705202
10.399999999999995	3.1999999999999993	58.623927509982465		10.399999999999995	3.1999999999999993	3.6368615959868578
10.399999999999995	3.499999999999999	58.623927509982465		10.399999999999995	3.499999999999999	2.2260378084552563
10.399999999999995	3.799999999999999	58.623927509982465		10.399999999999995	3.799999999999999	1.021732035738946
10.399999999999995	4.099999999999999	58.623927509982465		10.399999999999995	4.099999999999999	0.6903945754734515
10.399999999999995	4.399999999999999	58.623927509982465		10.399999999999995	4.399999999999999	0.3813139756814472
10.399999999999995	4.699999999999998	58.623927509982465		10.399999999999995	4.699999999999998	0.21585889228710897
10.399999999999995	4.999999999999998	58.623927509982465		10.399999999999995	4.999999999999998	0.7634763809730138
10.399999999999995	5.299999999999998	17.53929146183202		10.399999999999995	5.299999999999998	0.10265488666636458
10.399999999999995	5.599999999999998	16.12604603945663		10.399999999999995	5.599999999999998	0.9251236380664203
10.399999999999995	5.899999999999998	15.044509201992522		10.399999999999995	5.899999999999998	0.4480888132845031
10.399999999999995	6.1999999999999975	14.689287497473082		10.399999999999995	6.1999999999999975	0.2674443142814269
10.399999999999995	6.499999999999997	13.904536981913363		10.399999999999995	6.499999999999997	0.1354659885380869
10.399999999999995	6.799999999999997	14.460998208519609		10.399999999999995	6.799999999999997	0.49060467432472166
10.399999999999995	7.099999999999997	14.278483793726206		10.399999999999995	7.099999999999997	0.9067348033206706
10.399999999999995	7.399999999999997	14.038020863915524		10.399999999999995	7.399999999999997	1.7350828583688056
10.399999999999995	7.699999999999997	14.214046307789157		10.399999999999995	7.699999999999997	1.7386871129707053
10.399999999999995	7.9999999999999964	13.943480710117168		10.399999999999995	7.9999999999999964	2.674477407223094
10.399999999999995	8.299999999999997	14.625554081180397		10.399999999999995	8.299999999999997	2.6526553963136976
10.399999999999995	8.599999999999996	14.782622342092655		10.399999999999995	8.599999999999996	2.5675214077262396
10.399999999999995	8.899999999999995	14.795898137135516		10.399999999999995	8.899999999999995	3.698086774143377
10.399999999999995	9.199999999999996	13.631003420709394		10.399999999999995	9.199999999999996	4.632149749385686
10.399999999999995	9.499999999999996	13.693155463956856		10.399999999999995	9.499999999999996	45.67325724705202
10.399999999999995	9.799999999999995	13.405421723043268		10.399999999999995	9.799999999999995	45.67325724705202
10.399999999999995	10.099999999999994	13.184272662962751		10.399999999999995	10.099999999999994	45.67325724705202
10.399999999999995	10.399999999999995	13.579929895672482		10.399999999999995	10.399999999999995	45.67325724705202
10.399999999999995	10.699999999999996	14.204889615576157		10.399999999999995	10.699999999999996	45.67325724705202
10.399999999999995	10.999999999999995	15.801		10.399999999999995	10.999999999999995	45.67325724705202
10.399999999999995	11.299999999999994	17.50998983187912		10.399999999999995	11.299999999999994	45.67325724705202
10.399999999999995	11.599999999999994	58.623927509982465		10.399999999999995	11.599999999999994	45.67325724705202
10.399999999999995	11.899999999999995	58.623927509982465		10.399999999999995	11.899999999999995	45.67325724705202
10.399999999999995	12.199999999999994	58.623927509982465		10.399999999999995	12.199999999999994	45.67325724705202
10.399999999999995	12.499999999999993	58.623927509982465		10.399999999999995	12.499999999999993	45.67325724705202
10.399999999999995	12.799999999999994	58.623927509982465		10.399999999999995	12.799999999999994	45.67325724705202
10.399999999999995	13.099999999999994	58.623927509982465		10.399999999999995	13.099999999999994	45.67325724705202
10.399999999999995	13.399999999999993	58.623927509982465		10.399999999999995	13.399999999999993	45.67325724705202
10.399999999999995	13.699999999999992	58.623927509982465		10.399999999999995	13.699999999999992	45.67325724705202
10.399999999999995	13.999999999999993	58.623927509982465		10.399999999999995	13.999999999999993	45.67325724705202
10.399999999999995	14.299999999999994	58.623927509982465		10.399999999999995	14.299999999999994	45.67325724705202
10.399999999999995	14.599999999999993	58.623927509982465		10.399999999999995	14.599999999999993	45.67325724705202
10.399999999999995	14.899999999999991	58.623927509982465		10.399999999999995	14.899999999999991	45.67325724705202
10.399999999999995	15.199999999999992	58.623927509982465		10.399999999999995	15.199999999999992	45.67325724705202
10.399999999999995	15.499999999999993	58.623927509982465		10.399999999999995	15.499999999999993	45.67325724705202
10.399999999999995	15.799999999999992	58.623927509982465		10.399999999999995	15.799999999999992	45.67325724705202
10.399999999999995	16.09999999999999	58.623927509982465		10.399999999999995	16.09999999999999	45.67325724705202
10.399999999999995	16.39999999999999	58.623927509982465		10.399999999999995	16.39999999999999	45.67325724705202
10.399999999999995	16.699999999999992	58.623927509982465		10.399999999999995	16.699999999999992	45.67325724705202
10.399999999999995	16.999999999999993	58.623927509982465		10.399999999999995	16.999999999999993	45.67325724705202
10.399999999999995	17.29999999999999	58.623927509982465		10.399999999999995	17.29999999999999	45.67325724705202
10.399999999999995	17.59999999999999	58.623927509982465		10.399999999999995	17.59999999999999	45.67325724705202
10.399999999999995	17.89999999999999	58.623927509982465		10.399999999999995	17.89999999999999	45.67325724705202
10.699999999999996	2	58.623927509982465		10.699999999999996	2	45.67325724705202
10.699999999999996	2.3	58.623927509982465		10.699999999999996	2.3	45.67325724705202
10.699999999999996	2.5999999999999996	58.623927509982465		10.699999999999996	2.5999999999999996	45.67325724705202
10.699999999999996	2.8999999999999995	58.623927509982465		10.699999999999996	2.8999999999999995	45.67325724705202
10.699999999999996	3.1999999999999993	58.623927509982465		10.699999999999996	3.1999999999999993	45.67325724705202
10.699999999999996	3.499999999999999	58.623927509982465		10.699999999999996	3.499999999999999	2.2365737278513684
10.699999999999996	3.799999999999999	58.623927509982465		10.699999999999996	3.799999999999999	0.9710522457928228
10.699999999999996	4.099999999999999	58.623927509982465		10.699999999999996	4.099999999999999	0.8061597409542429
10.699999999999996	4.399999999999999	58.623927509982465		10.699999999999996	4.399999999999999	0.29635220140632157
10.699999999999996	4.699999999999998	58.623927509982465		10.699999999999996	4.699999999999998	0.5212161449253081
10.699999999999996	4.999999999999998	58.623927509982465		10.699999999999996	4.999999999999998	0.7501739272885679
10.699999999999996	5.299999999999998	58.623927509982465		10.699999999999996	5.299999999999998	0.580411
10.699999999999996	5.599999999999998	17.141787874428474		10.699999999999996	5.599999999999998	0.49204932131003787
10.699999999999996	5.899999999999998	16.000893904741147		10.699999999999996	5.899999999999998	0.47934321562040694
10.699999999999996	6.1999999999999975	16.013139460338817		10.699999999999996	6.1999999999999975	0.19759070370294296
10.699999999999996	6.499999999999997	14.577670222452245		10.699999999999996	6.499999999999997	0.0681518
10.699999999999996	6.799999999999997	14.215777765825845		10.699999999999996	6.799999999999997	0.4034226212557357
10.699999999999996	7.099999999999997	14.17322000045678		10.699999999999996	7.099999999999997	0.9454202718037834
10.699999999999996	7.399999999999997	15.084009118151833		10.699999999999996	7.399999999999997	2.259222926896957
10.699999999999996	7.699999999999997	14.403007099014182		10.699999999999996	7.699999999999997	2.1874741238599924
10.699999999999996	7.9999999999999964	13.828492783318996		10.699999999999996	7.9999999999999964	1.99113
10.699999999999996	8.299999999999997	14.102599695136949		10.699999999999996	8.299999999999997	1.9737457955497746
10.699999999999996	8.599999999999996	14.524421890360038		10.699999999999996	8.599999999999996	3.3772717820663622
10.699999999999996	8.899999999999995	14.700489405206643		10.699999999999996	8.899999999999995	2.0668376217506967
10.699999999999996	9.199999999999996	14.389432445857942		10.699999999999996	9.199999999999996	3.3759961204011155
10.699999999999996	9.499999999999996	13.585171904406437		10.699999999999996	9.499999999999996	5.317120595002843
10.699999999999996	9.799999999999995	13.356802376198502		10.699999999999996	9.799999999999995	45.67325724705202
10.699999999999996	10.099999999999994	13.480107281875721		10.699999999999996	10.099999999999994	45.67325724705202
10.699999999999996	10.399999999999995	14.036192189949258		10.699999999999996	10.399999999999995	45.67325724705202
10.699999999999996	10.699999999999996	14.038972700564774		10.699999999999996	10.699999999999996	45.67325724705202
10.699999999999996	10.999999999999995	15.680255417827915		10.699999999999996	10.999999999999995	45.67325724705202
10.699999999999996	11.299999999999994	15.947725152707239		10.699999999999996	11.299999999999994	45.67325724705202
10.699999999999996	11.599999999999994	16.305233450821603		10.699999999999996	11.599999999999994	45.67325724705202
10.699999999999996	11.899999999999995	16.09921505857558		10.699999999999996	11.899999999999995	45.67325724705202
10.699999999999996	12.199999999999994	15.491200555983852		10.699999999999996	12.199999999999994	45.67325724705202
10.699999999999996	12.499999999999993	58.623927509982465		10.699999999999996	12.499999999999993	45.67325724705202
10.699999999999996	12.799999999999994	58.623927509982465		10.699999999999996	12.799999999999994	45.67325724705202
10.699999999999996	13.099999999999994	15.767161418988383		10.699999999999996	13.099999999999994	45.67325724705202
10.699999999999996	13.399999999999993	58.623927509982465		10.699999999999996	13.399999999999993	45.67325724705202
10.699999999999996	13.699999999999992	58.623927509982465		10.699999999999996	13.699999999999992	45.67325724705202
10.699999999999996	13.999999999999993	58.623927509982465		10.699999999999996	13.999999999999993	45.67325724705202
10.699999999999996	14.299999999999994	58.623927509982465		10.699999999999996	14.299999999999994	45.67325724705202
10.699999999999996	14.599999999999993	58.623927509982465		10.699999999999996	14.599999999999993	45.67325724705202
10.699999999999996	14.899999999999991	58.623927509982465		10.699999999999996	14.899999999999991	45.67325724705202
10.699999999999996	15.199999999999992	58.623927509982465		10.699999999999996	15.199999999999992	45.67325724705202
10.699999999999996	15.499999999999993	58.623927509982465		10.699999999999996	15.499999999999993	45.67325724705202
10.699999999999996	15.799999999999992	58.623927509982465		10.699999999999996	15.799999999999992	45.67325724705202
10.699999999999996	16.09999999999999	58.623927509982465		10.699999999999996	16.09999999999999	45.67325724705202
10.699999999999996	16.39999999999999	58.623927509982465		10.699999999999996	16.39999999999999	45.67325724705202
10.699999999999996	16.699999999999992	58.623927509982465		10.699999999999996	16.699999999999992	45.67325724705202
10.699999999999996	16.999999999999993	58.623927509982465		10.699999999999996	16.999999999999993	45.67325724705202
10.699999999999996	17.29999999999999	58.623927509982465		10.699999999999996	17.29999999999999	45.67325724705202
10.699999999999996	17.59999999999999	58.623927509982465		10.699999999999996	17.59999999999999	45.67325724705202
10.699999999999996	17.89999999999999	58.623927509982465		10.699999999999996	17.89999999999999	45.67325724705202
10.999999999999995	2	58.623927509982465		10.999999999999995	2	45.67325724705202
10.999999999999995	2.3	58.623927509982465		10.999999999999995	2.3	45.67325724705202
10.999999999999995	2.5999999999999996	58.623927509982465		10.999999999999995	2.5999999999999996	45.67325724705202
10.999999999999995	2.8999999999999995	58.623927509982465		10.999999999999995	2.8999999999999995	45.67325724705202
10.999999999999995	3.1999999999999993	58.623927509982465		10.999999999999995	3.1999999999999993	2.8018646519120693
10.999999999999995	3.499999999999999	58.623927509982465		10.999999999999995	3.499999999999999	2.2595280918128537
10.999999999999995	3.799999999999999	58.623927509982465		10.999999999999995	3.799999999999999	1.2984955851887001
10.999999999999995	4.099999999999999	58.623927509982465		10.999999999999995	4.099999999999999	0.933759
10.999999999999995	4.399999999999999	58.623927509982465		10.999999999999995	4.399999999999999	0.8344253337270935
10.999999999999995	4.699999999999998	58.623927509982465		10.999999999999995	4.699999999999998	1.0747406024700652
10.999999999999995	4.999999999999998	58.623927509982465		10.999999999999995	4.999999999999998	1.067922407266419
10.999999999999995	5.299999999999998	58.623927509982465		10.999999999999995	5.299999999999998	0.9463507917695715
10.999999999999995	5.599999999999998	58.623927509982465		10.999999999999995	5.599999999999998	0.4309106479688616
10.999999999999995	5.899999999999998	58.623927509982465		10.999999999999995	5.899999999999998	0.4717345359676557
10.999999999999995	6.1999999999999975	16.08977218941196		10.999999999999995	6.1999999999999975	0.3336125442119844
10.999999999999995	6.499999999999997	15.521271501531338		10.999999999999995	6.499999999999997	0.5551953462421579
10.999999999999995	6.799999999999997	14.709213337095854		10.999999999999995	6.799999999999997	0.5892032121188038
10.999999999999995	7.099999999999997	14.786711926378349		10.999999999999995	7.099999999999997	1.1558188086990135
10.999999999999995	7.399999999999997	14.571901197960536		10.999999999999995	7.399999999999997	2.2956721303117646
10.999999999999995	7.699999999999997	14.64541798391101		10.999999999999995	7.699999999999997	2.3622637512340923
10.999999999999995	7.9999999999999964	14.20527161044853		10.999999999999995	7.9999999999999964	3.2701659247301578
10.999999999999995	8.299999999999997	14.487807929630002		10.999999999999995	8.299999999999997	2.492115402228329
10.999999999999995	8.599999999999996	14.491165515814512		10.999999999999995	8.599999999999996	2.7548134295880757
10.999999999999995	8.899999999999995	14.577931592040557		10.999999999999995	8.899999999999995	3.238193090908627
10.999999999999995	9.199999999999996	14.879574800367294		10.999999999999995	9.199999999999996	5.276683709847621
10.999999999999995	9.499999999999996	14.23745842274586		10.999999999999995	9.499999999999996	5.641406685866221
10.999999999999995	9.799999999999995	13.856332375889735		10.999999999999995	9.799999999999995	45.67325724705202
10.999999999999995	10.099999999999994	13.720346959333025		10.999999999999995	10.099999999999994	45.67325724705202
10.999999999999995	10.399999999999995	14.006334695039726		10.999999999999995	10.399999999999995	45.67325724705202
10.999999999999995	10.699999999999996	13.986156228104942		10.999999999999995	10.699999999999996	45.67325724705202
10.999999999999995	10.999999999999995	13.959289995799942		10.999999999999995	10.999999999999995	45.67325724705202
10.999999999999995	11.299999999999994	15.112259095236219		10.999999999999995	11.299999999999994	45.67325724705202
10.999999999999995	11.599999999999994	15.126102101701129		10.999999999999995	11.599999999999994	45.67325724705202
10.999999999999995	11.899999999999995	14.556835626864963		10.999999999999995	11.899999999999995	45.67325724705202
10.999999999999995	12.199999999999994	15.486344823674603		10.999999999999995	12.199999999999994	45.67325724705202
10.999999999999995	12.499999999999993	17.617697471783202		10.999999999999995	12.499999999999993	45.67325724705202
10.999999999999995	12.799999999999994	15.893996446814029		10.999999999999995	12.799999999999994	45.67325724705202
10.999999999999995	13.099999999999994	16.998909483929015		10.999999999999995	13.099999999999994	45.67325724705202
10.999999999999995	13.399999999999993	14.915906881918009		10.999999999999995	13.399999999999993	45.67325724705202
10.999999999999995	13.699999999999992	16.882958749450356		10.999999999999995	13.699999999999992	45.67325724705202
10.999999999999995	13.999999999999993	58.623927509982465		10.999999999999995	13.999999999999993	45.67325724705202
10.999999999999995	14.299999999999994	58.623927509982465		10.999999999999995	14.299999999999994	45.67325724705202
10.999999999999995	14.599999999999993	58.623927509982465		10.999999999999995	14.599999999999993	45.67325724705202
10.999999999999995	14.899999999999991	58.623927509982465		10.999999999999995	14.899999999999991	45.67325724705202
10.999999999999995	15.199999999999992	58.623927509982465		10.999999999999995	15.199999999999992	45.67325724705202
10.999999999999995	15.499999999999993	58.623927509982465		10.999999999999995	15.499999999999993	45.67325724705202
10.999999999999995	15.799999999999992	58.623927509982465		10.999999999999995	15.799999999999992	45.67325724705202
10.999999999999995	16.09999999999999	58.623927509982465		10.999999999999995	16.09999999999999	45.67325724705202
10.999999999999995	16.39999999999999	58.623927509982465		10.999999999999995	16.39999999999999	45.67325724705202
10.999999999999995	16.699999999999992	58.623927509982465		10.999999999999995	16.699999999999992	45.67325724705202
10.999999999999995	16.999999999999993	58.623927509982465		10.999999999999995	16.999999999999993	45.67325724705202
10.999999999999995	17.29999999999999	58.623927509982465		10.999999999999995	17.29999999999999	45.67325724705202
10.999999999999995	17.59999999999999	58.623927509982465		10.999999999999995	17.59999999999999	45.67325724705202
10.999999999999995	17.89999999999999	58.623927509982465		10.999999999999995	17.89999999999999	45.67325724705202
11.299999999999994	2	58.623927509982465		11.299999999999994	2	45.67325724705202
11.299999999999994	2.3	58.623927509982465		11.299999999999994	2.3	45.67325724705202
11.299999999999994	2.5999999999999996	58.623927509982465		11.299999999999994	2.5999999999999996	45.67325724705202
11.299999999999994	2.8999999999999995	58.623927509982465		11.299999999999994	2.8999999999999995	45.67325724705202
11.299999999999994	3.1999999999999993	58.623927509982465		11.299999999999994	3.1999999999999993	45.67325724705202
11.299999999999994	3.499999999999999	58.623927509982465		11.299999999999994	3.499999999999999	3.5380398573096983
11.299999999999994	3.799999999999999	58.623927509982465		11.299999999999994	3.799999999999999	1.9898739161223986
11.299999999999994	4.099999999999999	58.623927509982465		11.299999999999994	4.099999999999999	1.925778884071704
11.299999999999994	4.399999999999999	58.623927509982465		11.299999999999994	4.399999999999999	1.1023231564527372
11.299999999999994	4.699999999999998	58.623927509982465		11.299999999999994	4.699999999999998	0.9655966471705248
11.299999999999994	4.999999999999998	58.623927509982465		11.299999999999994	4.999999999999998	1.1828299992074243
11.299999999999994	5.299999999999998	58.623927509982465		11.299999999999994	5.299999999999998	1.0097130554575848
11.299999999999994	5.599999999999998	58.623927509982465		11.299999999999994	5.599999999999998	0.4667152956537741
11.299999999999994	5.899999999999998	58.623927509982465		11.299999999999994	5.899999999999998	0.43211315496565916
11.299999999999994	6.1999999999999975	58.623927509982465		11.299999999999994	6.1999999999999975	0.4736472700391907
11.299999999999994	6.499999999999997	18.52034184049114		11.299999999999994	6.499999999999997	0.4738989616511873
11.299999999999994	6.799999999999997	15.6061		11.299999999999994	6.799999999999997	0.8919756830576304
11.299999999999994	7.099999999999997	15.859448118428997		11.299999999999994	7.099999999999997	1.4460343246483625
11.299999999999994	7.399999999999997	15.543727113382637		11.299999999999994	7.399999999999997	2.378118987400935
11.299999999999994	7.699999999999997	14.346482241959635		11.299999999999994	7.699999999999997	3.192017658230892
11.299999999999994	7.9999999999999964	14.903637896914287		11.299999999999994	7.9999999999999964	2.3536223278180763
11.299999999999994	8.299999999999997	15.381601491872807		11.299999999999994	8.299999999999997	3.0345373697516607
11.299999999999994	8.599999999999996	14.564783237296076		11.299999999999994	8.599999999999996	2.9456127813616604
11.299999999999994	8.899999999999995	14.541935477448291		11.299999999999994	8.899999999999995	4.340487963866494
11.299999999999994	9.199999999999996	14.126998212639368		11.299999999999994	9.199999999999996	4.575320544837545
11.299999999999994	9.499999999999996	14.698128014363206		11.299999999999994	9.499999999999996	45.67325724705202
11.299999999999994	9.799999999999995	13.906366625178116		11.299999999999994	9.799999999999995	45.67325724705202
11.299999999999994	10.099999999999994	13.735109799869509		11.299999999999994	10.099999999999994	45.67325724705202
11.299999999999994	10.399999999999995	14.11967181004188		11.299999999999994	10.399999999999995	45.67325724705202
11.299999999999994	10.699999999999996	14.025061630973557		11.299999999999994	10.699999999999996	45.67325724705202
11.299999999999994	10.999999999999995	14.825400104487738		11.299999999999994	10.999999999999995	45.67325724705202
11.299999999999994	11.299999999999994	14.33102860999471		11.299999999999994	11.299999999999994	45.67325724705202
11.299999999999994	11.599999999999994	14.4534		11.299999999999994	11.599999999999994	45.67325724705202
11.299999999999994	11.899999999999995	14.188109001174343		11.299999999999994	11.899999999999995	45.67325724705202
11.299999999999994	12.199999999999994	14.520833667367029		11.299999999999994	12.199999999999994	45.67325724705202
11.299999999999994	12.499999999999993	15.342449031549403		11.299999999999994	12.499999999999993	45.67325724705202
11.299999999999994	12.799999999999994	15.096060795461934		11.299999999999994	12.799999999999994	45.67325724705202
11.299999999999994	13.099999999999994	16.074047690637116		11.299999999999994	13.099999999999994	45.67325724705202
11.299999999999994	13.399999999999993	14.767724489337617		11.299999999999994	13.399999999999993	45.67325724705202
11.299999999999994	13.699999999999992	14.857231425266637		11.299999999999994	13.699999999999992	45.67325724705202
11.299999999999994	13.999999999999993	16.862313537583322		11.299999999999994	13.999999999999993	45.67325724705202
11.299999999999994	14.299999999999994	58.623927509982465		11.299999999999994	14.299999999999994	45.67325724705202
11.299999999999994	14.599999999999993	58.623927509982465		11.299999999999994	14.599999999999993	45.67325724705202
11.299999999999994	14.899999999999991	58.623927509982465		11.299999999999994	14.899999999999991	45.67325724705202
11.299999999999994	15.199999999999992	58.623927509982465		11.299999999999994	15.199999999999992	45.67325724705202
11.299999999999994	15.499999999999993	58.623927509982465		11.299999999999994	15.499999999999993	45.67325724705202
11.299999999999994	15.799999999999992	58.623927509982465		11.299999999999994	15.799999999999992	45.67325724705202
11.299999999999994	16.09999999999999	58.623927509982465		11.299999999999994	16.09999999999999	45.67325724705202
11.299999999999994	16.39999999999999	58.623927509982465		11.299999999999994	16.39999999999999	45.67325724705202
11.299999999999994	16.699999999999992	58.623927509982465		11.299999999999994	16.699999999999992	45.67325724705202
11.299999999999994	16.999999999999993	58.623927509982465		11.299999999999994	16.999999999999993	45.67325724705202
11.299999999999994	17.29999999999999	58.623927509982465		11.299999999999994	17.29999999999999	45.67325724705202
11.299999999999994	17.59999999999999	58.623927509982465		11.299999999999994	17.59999999999999	45.67325724705202
11.299999999999994	17.89999999999999	58.623927509982465		11.299999999999994	17.89999999999999	45.67325724705202
11.599999999999994	2	58.623927509982465		11.599999999999994	2	45.67325724705202
11.599999999999994	2.3	58.623927509982465		11.599999999999994	2.3	45.67325724705202
11.599999999999994	2.5999999999999996	58.623927509982465		11.599999999999994	2.5999999999999996	45.67325724705202
11.599999999999994	2.8999999999999995	58.623927509982465		11.599999999999994	2.8999999999999995	45.67325724705202
11.599999999999994	3.1999999999999993	58.623927509982465		11.599999999999994	3.1999999999999993	5.774844681698395
11.599999999999994	3.499999999999999	58.623927509982465		11.599999999999994	3.499999999999999	45.67325724705202
11.599999999999994	3.799999999999999	58.623927509982465		11.599999999999994	3.799999999999999	3.745707258481321
11.599999999999994	4.099999999999999	58.623927509982465		11.599999999999994	4.099999999999999	1.997722389170388
11.599999999999994	4.399999999999999	58.623927509982465		11.599999999999994	4.399999999999999	1.8350173559840854
11.599999999999994	4.699999999999998	58.623927509982465		11.599999999999994	4.699999999999998	1.6078968283478332
11.599999999999994	4.999999999999998	58.623927509982465		11.599999999999994	4.999999999999998	1.6755916354051337
11.599999999999994	5.299999999999998	58.623927509982465		11.599999999999994	5.299999999999998	0.7494118492005555
11.599999999999994	5.599999999999998	58.623927509982465		11.599999999999994	5.599999999999998	0.5486594087252321
11.599999999999994	5.899999999999998	58.623927509982465		11.599999999999994	5.899999999999998	0.3696842917408283
11.599999999999994	6.1999999999999975	58.623927509982465		11.599999999999994	6.1999999999999975	0.2935001791717262
11.599999999999994	6.499999999999997	58.623927509982465		11.599999999999994	6.499999999999997	0.8366395960703663
11.599999999999994	6.799999999999997	15.453318372869557		11.599999999999994	6.799999999999997	1.1662057373149146
11.599999999999994	7.099999999999997	58.623927509982465		11.599999999999994	7.099999999999997	1.3416225903451924
11.599999999999994	7.399999999999997	16.611703924537842		11.599999999999994	7.399999999999997	2.7711907869995933
11.599999999999994	7.699999999999997	15.261034781477466		11.599999999999994	7.699999999999997	2.3814625088375756
11.599999999999994	7.9999999999999964	15.33974359253562		11.599999999999994	7.9999999999999964	3.6027271650866908
11.599999999999994	8.299999999999997	14.867145829298533		11.599999999999994	8.299999999999997	4.722905513128264
11.599999999999994	8.599999999999996	16.014738635142077		11.599999999999994	8.599999999999996	6.628767044785127
11.599999999999994	8.899999999999995	15.329923898575284		11.599999999999994	8.899999999999995	45.67325724705202
11.599999999999994	9.199999999999996	14.49505487894998		11.599999999999994	9.199999999999996	3.7034
11.599999999999994	9.499999999999996	14.204938273280604		11.599999999999994	9.499999999999996	45.67325724705202
11.599999999999994	9.799999999999995	14.717511827187451		11.599999999999994	9.799999999999995	45.67325724705202
11.599999999999994	10.099999999999994	14.23242433663977		11.599999999999994	10.099999999999994	45.67325724705202
11.599999999999994	10.399999999999995	14.272966993689472		11.599999999999994	10.399999999999995	45.67325724705202
11.599999999999994	10.699999999999996	13.949541761494675		11.599999999999994	10.699999999999996	45.67325724705202
11.599999999999994	10.999999999999995	13.709884082857723		11.599999999999994	10.999999999999995	45.67325724705202
11.599999999999994	11.299999999999994	13.543257815236089		11.599999999999994	11.299999999999994	45.67325724705202
11.599999999999994	11.599999999999994	13.283308967203855		11.599999999999994	11.599999999999994	45.67325724705202
11.599999999999994	11.899999999999995	13.87981218436569		11.599999999999994	11.899999999999995	45.67325724705202
11.599999999999994	12.199999999999994	14.259193115807957		11.599999999999994	12.199999999999994	45.67325724705202
11.599999999999994	12.499999999999993	14.347105310366135		11.599999999999994	12.499999999999993	45.67325724705202
11.599999999999994	12.799999999999994	14.572780861048166		11.599999999999994	12.799999999999994	45.67325724705202
11.599999999999994	13.099999999999994	14.38697608871588		11.599999999999994	13.099999999999994	45.67325724705202
11.599999999999994	13.399999999999993	13.781339554808888		11.599999999999994	13.399999999999993	45.67325724705202
11.599999999999994	13.699999999999992	14.328811415662855		11.599999999999994	13.699999999999992	45.67325724705202
11.599999999999994	13.999999999999993	14.731772291380683		11.599999999999994	13.999999999999993	45.67325724705202
11.599999999999994	14.299999999999994	58.623927509982465		11.599999999999994	14.299999999999994	45.67325724705202
11.599999999999994	14.599999999999993	58.623927509982465		11.599999999999994	14.599999999999993	45.67325724705202
11.599999999999994	14.899999999999991	58.623927509982465		11.599999999999994	14.899999999999991	45.67325724705202
11.599999999999994	15.199999999999992	58.623927509982465		11.599999999999994	15.199999999999992	45.67325724705202
11.599999999999994	15.499999999999993	58.623927509982465		11.599999999999994	15.499999999999993	45.67325724705202
11.599999999999994	15.799999999999992	58.623927509982465		11.599999999999994	15.799999999999992	45.67325724705202
11.599999999999994	16.09999999999999	58.623927509982465		11.599999999999994	16.09999999999999	45.67325724705202
11.599999999999994	16.39999999999999	58.623927509982465		11.599999999999994	16.39999999999999	45.67325724705202
11.599999999999994	16.699999999999992	58.623927509982465		11.599999999999994	16.699999999999992	45.67325724705202
11.599999999999994	16.999999999999993	58.623927509982465		11.599999999999994	16.999999999999993	45.67325724705202
11.599999999999994	17.29999999999999	58.623927509982465		11.599999999999994	17.29999999999999	45.67325724705202
11.599999999999994	17.59999999999999	58.623927509982465		11.599999999999994	17.59999999999999	45.67325724705202
11.599999999999994	17.89999999999999	58.623927509982465		11.599999999999994	17.89999999999999	45.67325724705202
11.899999999999995	2	58.623927509982465		11.899999999999995	2	45.67325724705202
11.899999999999995	2.3	58.623927509982465		11.899999999999995	2.3	45.67325724705202
11.899999999999995	2.5999999999999996	58.623927509982465		11.899999999999995	2.5999999999999996	45.67325724705202
11.899999999999995	2.8999999999999995	58.623927509982465		11.899999999999995	2.8999999999999995	45.67325724705202
11.899999999999995	3.1999999999999993	58.623927509982465		11.899999999999995	3.1999999999999993	45.67325724705202
11.899999999999995	3.499999999999999	58.623927509982465		11.899999999999995	3.499999999999999	45.67325724705202
11.899999999999995	3.799999999999999	58.623927509982465		11.899999999999995	3.799999999999999	3.1134974265941864
11.899999999999995	4.099999999999999	58.623927509982465		11.899999999999995	4.099999999999999	3.030610429159516
11.899999999999995	4.399999999999999	58.623927509982465		11.899999999999995	4.399999999999999	1.8421528648854917
11.899999999999995	4.699999999999998	58.623927509982465		11.899999999999995	4.699999999999998	1.3894836097792584
11.899999999999995	4.999999999999998	58.623927509982465		11.899999999999995	4.999999999999998	2.1748862101836686
11.899999999999995	5.299999999999998	58.623927509982465		11.899999999999995	5.299999999999998	1.2376697422418168
11.899999999999995	5.599999999999998	58.623927509982465		11.899999999999995	5.599999999999998	0.6068263056639012
11.899999999999995	5.899999999999998	58.623927509982465		11.899999999999995	5.899999999999998	0.6671262450259761
11.899999999999995	6.1999999999999975	58.623927509982465		11.899999999999995	6.1999999999999975	0.5028191654521557
11.899999999999995	6.499999999999997	58.623927509982465		11.899999999999995	6.499999999999997	1.0085442960737225
11.899999999999995	6.799999999999997	17.26432369092579		11.899999999999995	6.799999999999997	1.1909282261195457
11.899999999999995	7.099999999999997	18.770310877659306		11.899999999999995	7.099999999999997	1.5268607788337398
11.899999999999995	7.399999999999997	15.248612512642769		11.899999999999995	7.399999999999997	2.810730091127418
11.899999999999995	7.699999999999997	17.763781899311784		11.899999999999995	7.699999999999997	3.93276
11.899999999999995	7.9999999999999964	16.21393187340081		11.899999999999995	7.9999999999999964	3.934960576845995
11.899999999999995	8.299999999999997	16.5202		11.899999999999995	8.299999999999997	4.597264127087236
11.899999999999995	8.599999999999996	15.531164716976296		11.899999999999995	8.599999999999996	45.67325724705202
11.899999999999995	8.899999999999995	15.600307869425365		11.899999999999995	8.899999999999995	45.67325724705202
11.899999999999995	9.199999999999996	15.108017056817989		11.899999999999995	9.199999999999996	45.67325724705202
11.899999999999995	9.499999999999996	15.683271828174522		11.899999999999995	9.499999999999996	45.67325724705202
11.899999999999995	9.799999999999995	14.390063444796173		11.899999999999995	9.799999999999995	45.67325724705202
11.899999999999995	10.099999999999994	15.027358327581766		11.899999999999995	10.099999999999994	45.67325724705202
11.899999999999995	10.399999999999995	14.083920622555496		11.899999999999995	10.399999999999995	45.67325724705202
11.899999999999995	10.699999999999996	14.286701921835117		11.899999999999995	10.699999999999996	45.67325724705202
11.899999999999995	10.999999999999995	14.293372200940325		11.899999999999995	10.999999999999995	45.67325724705202
11.899999999999995	11.299999999999994	13.586442114925038		11.899999999999995	11.299999999999994	45.67325724705202
11.899999999999995	11.599999999999994	13.137308697115898		11.899999999999995	11.599999999999994	45.67325724705202
11.899999999999995	11.899999999999995	13.335099033534107		11.899999999999995	11.899999999999995	45.67325724705202
11.899999999999995	12.199999999999994	13.489852575221665		11.899999999999995	12.199999999999994	45.67325724705202
11.899999999999995	12.499999999999993	13.471788179018148		11.899999999999995	12.499999999999993	45.67325724705202
11.899999999999995	12.799999999999994	13.345555253766936		11.899999999999995	12.799999999999994	45.67325724705202
11.899999999999995	13.099999999999994	13.702398270488857		11.899999999999995	13.099999999999994	45.67325724705202
11.899999999999995	13.399999999999993	13.468113014707995		11.899999999999995	13.399999999999993	45.67325724705202
11.899999999999995	13.699999999999992	13.763134903498429		11.899999999999995	13.699999999999992	45.67325724705202
11.899999999999995	13.999999999999993	15.189239261220553		11.899999999999995	13.999999999999993	45.67325724705202
11.899999999999995	14.299999999999994	16.90643971651512		11.899999999999995	14.299999999999994	45.67325724705202
11.899999999999995	14.599999999999993	58.623927509982465		11.899999999999995	14.599999999999993	45.67325724705202
11.899999999999995	14.899999999999991	58.623927509982465		11.899999999999995	14.899999999999991	45.67325724705202
11.899999999999995	15.199999999999992	58.623927509982465		11.899999999999995	15.199999999999992	45.67325724705202
11.899999999999995	15.499999999999993	58.623927509982465		11.899999999999995	15.499999999999993	45.67325724705202
11.899999999999995	15.799999999999992	58.623927509982465		11.899999999999995	15.799999999999992	45.67325724705202
11.899999999999995	16.09999999999999	58.623927509982465		11.899999999999995	16.09999999999999	45.67325724705202
11.899999999999995	16.39999999999999	58.623927509982465		11.899999999999995	16.39999999999999	45.67325724705202
11.899999999999995	16.699999999999992	58.623927509982465		11.899999999999995	16.699999999999992	45.67325724705202
11.899999999999995	16.999999999999993	58.623927509982465		11.899999999999995	16.999999999999993	45.67325724705202
11.899999999999995	17.29999999999999	58.623927509982465		11.899999999999995	17.29999999999999	45.67325724705202
11.899999999999995	17.59999999999999	58.623927509982465		11.899999999999995	17.59999999999999	45.67325724705202
11.899999999999995	17.89999999999999	58.623927509982465		11.899999999999995	17.89999999999999	45.67325724705202
12.199999999999994	2	58.623927509982465		12.199999999999994	2	45.67325724705202
12.199999999999994	2.3	58.623927509982465		12.199999999999994	2.3	45.67325724705202
12.199999999999994	2.5999999999999996	58.623927509982465		12.199999999999994	2.5999999999999996	45.67325724705202
12.199999999999994	2.8999999999999995	58.623927509982465		12.199999999999994	2.8999999999999995	45.67325724705202
12.199999999999994	3.1999999999999993	58.623927509982465		12.199999999999994	3.1999999999999993	45.67325724705202
12.199999999999994	3.499999999999999	58.623927509982465		12.199999999999994	3.499999999999999	45.67325724705202
12.199999999999994	3.799999999999999	58.623927509982465		12.199999999999994	3.799999999999999	4.1493660713271545
12.199999999999994	4.099999999999999	58.623927509982465		12.199999999999994	4.099999999999999	5.449739261788361
12.199999999999994	4.399999999999999	58.623927509982465		12.199999999999994	4.399999999999999	2.5312391265136753
12.199999999999994	4.699999999999998	58.623927509982465		12.199999999999994	4.699999999999998	3.2389811271057667
12.199999999999994	4.999999999999998	58.623927509982465		12.199999999999994	4.999999999999998	1.8327073374513922
12.199999999999994	5.299999999999998	58.623927509982465		12.199999999999994	5.299999999999998	1.4693709196066678
12.199999999999994	5.599999999999998	58.623927509982465		12.199999999999994	5.599999999999998	0.618808
12.199999999999994	5.899999999999998	58.623927509982465		12.199999999999994	5.899999999999998	0.8524115316528977
12.199999999999994	6.1999999999999975	58.623927509982465		12.199999999999994	6.1999999999999975	0.7619955036587776
12.199999999999994	6.499999999999997	58.623927509982465		12.199999999999994	6.499999999999997	1.3597265155598741
12.199999999999994	6.799999999999997	58.623927509982465		12.199999999999994	6.799999999999997	1.337205077326729
12.199999999999994	7.099999999999997	58.623927509982465		12.199999999999994	7.099999999999997	1.783847534165897
12.199999999999994	7.399999999999997	16.907591053634505		12.199999999999994	7.399999999999997	1.7091216394554785
12.199999999999994	7.699999999999997	58.623927509982465		12.199999999999994	7.699999999999997	3.5753863841539086
12.199999999999994	7.9999999999999964	17.773742644824647		12.199999999999994	7.9999999999999964	4.18698
12.199999999999994	8.299999999999997	15.627280661402132		12.199999999999994	8.299999999999997	45.67325724705202
12.199999999999994	8.599999999999996	18.029802364161228		12.199999999999994	8.599999999999996	45.67325724705202
12.199999999999994	8.899999999999995	14.871894786225521		12.199999999999994	8.899999999999995	45.67325724705202
12.199999999999994	9.199999999999996	16.233740162283276		12.199999999999994	9.199999999999996	45.67325724705202
12.199999999999994	9.499999999999996	14.585921571532428		12.199999999999994	9.499999999999996	45.67325724705202
12.199999999999994	9.799999999999995	15.776744469975487		12.199999999999994	9.799999999999995	45.67325724705202
12.199999999999994	10.099999999999994	15.183290393437982		12.199999999999994	10.099999999999994	45.67325724705202
12.199999999999994	10.399999999999995	14.935060888798546		12.199999999999994	10.399999999999995	45.67325724705202
12.199999999999994	10.699999999999996	13.990804632975557		12.199999999999994	10.699999999999996	45.67325724705202
12.199999999999994	10.999999999999995	13.800985500637886		12.199999999999994	10.999999999999995	45.67325724705202
12.199999999999994	11.299999999999994	13.314383359038832		12.199999999999994	11.299999999999994	45.67325724705202
12.199999999999994	11.599999999999994	13.268292753309929		12.199999999999994	11.599999999999994	45.67325724705202
12.199999999999994	11.899999999999995	13.01236470273632		12.199999999999994	11.899999999999995	45.67325724705202
12.199999999999994	12.199999999999994	13.764662689564915		12.199999999999994	12.199999999999994	45.67325724705202
12.199999999999994	12.499999999999993	13.549785559298684		12.199999999999994	12.499999999999993	45.67325724705202
12.199999999999994	12.799999999999994	13.709486871814182		12.199999999999994	12.799999999999994	45.67325724705202
12.199999999999994	13.099999999999994	13.163520587049035		12.199999999999994	13.099999999999994	45.67325724705202
12.199999999999994	13.399999999999993	13.275125443828266		12.199999999999994	13.399999999999993	45.67325724705202
12.199999999999994	13.699999999999992	13.864339094797987		12.199999999999994	13.699999999999992	45.67325724705202
12.199999999999994	13.999999999999993	14.219983481138083		12.199999999999994	13.999999999999993	45.67325724705202
12.199999999999994	14.299999999999994	16.159633563893518		12.199999999999994	14.299999999999994	45.67325724705202
12.199999999999994	14.599999999999993	58.623927509982465		12.199999999999994	14.599999999999993	45.67325724705202
12.199999999999994	14.899999999999991	58.623927509982465		12.199999999999994	14.899999999999991	45.67325724705202
12.199999999999994	15.199999999999992	58.623927509982465		12.199999999999994	15.199999999999992	45.67325724705202
12.199999999999994	15.499999999999993	58.623927509982465		12.199999999999994	15.499999999999993	45.67325724705202
12.199999999999994	15.799999999999992	58.623927509982465		12.199999999999994	15.799999999999992	45.67325724705202
12.199999999999994	16.09999999999999	58.623927509982465		12.199999999999994	16.09999999999999	45.67325724705202
12.199999999999994	16.39999999999999	58.623927509982465		12.199999999999994	16.39999999999999	45.67325724705202
12.199999999999994	16.699999999999992	58.623927509982465		12.199999999999994	16.699999999999992	45.67325724705202
12.199999999999994	16.999999999999993	58.623927509982465		12.199999999999994	16.999999999999993	45.67325724705202
12.199999999999994	17.29999999999999	58.623927509982465		12.199999999999994	17.29999999999999	45.67325724705202
12.199999999999994	17.59999999999999	58.623927509982465		12.199999999999994	17.59999999999999	45.67325724705202
12.199999999999994	17.89999999999999	58.623927509982465		12.199999999999994	17.89999999999999	45.67325724705202
12.499999999999993	2	58.623927509982465		12.499999999999993	2	45.67325724705202
12.499999999999993	2.3	58.623927509982465		12.499999999999993	2.3	45.67325724705202
12.499999999999993	2.5999999999999996	58.623927509982465		12.499999999999993	2.5999999999999996	45.67325724705202
12.499999999999993	2.8999999999999995	58.623927509982465		12.499999999999993	2.8999999999999995	45.67325724705202
12.499999999999993	3.1999999999999993	58.623927509982465		12.499999999999993	3.1999999999999993	45.67325724705202
12.499999999999993	3.499999999999999	58.623927509982465		12.499999999999993	3.499999999999999	45.67325724705202
12.499999999999993	3.799999999999999	58.623927509982465		12.499999999999993	3.799999999999999	45.67325724705202
12.499999999999993	4.099999999999999	58.623927509982465		12.499999999999993	4.099999999999999	45.67325724705202
12.499999999999993	4.399999999999999	58.623927509982465		12.499999999999993	4.399999999999999	45.67325724705202
12.499999999999993	4.699999999999998	58.623927509982465		12.499999999999993	4.699999999999998	2.9797997829883123
12.499999999999993	4.999999999999998	58.623927509982465		12.499999999999993	4.999999999999998	2.7344567068748944
12.499999999999993	5.299999999999998	58.623927509982465		12.499999999999993	5.299999999999998	1.5645130715787907
12.499999999999993	5.599999999999998	58.623927509982465		12.499999999999993	5.599999999999998	1.0403093664243812
12.499999999999993	5.899999999999998	58.623927509982465		12.499999999999993	5.899999999999998	0.9598350409909138
12.499999999999993	6.1999999999999975	58.623927509982465		12.499999999999993	6.1999999999999975	1.5043535497503093
12.499999999999993	6.499999999999997	58.623927509982465		12.499999999999993	6.499999999999997	1.3581971610867463
12.499999999999993	6.799999999999997	58.623927509982465		12.499999999999993	6.799999999999997	2.071428307916399
12.499999999999993	7.099999999999997	58.623927509982465		12.499999999999993	7.099999999999997	1.6203859893286108
12.499999999999993	7.399999999999997	58.623927509982465		12.499999999999993	7.399999999999997	2.591848091835658
12.499999999999993	7.699999999999997	58.623927509982465		12.499999999999993	7.699999999999997	4.001431640307654
12.499999999999993	7.9999999999999964	58.623927509982465		12.499999999999993	7.9999999999999964	45.67325724705202
12.499999999999993	8.299999999999997	16.531747521569436		12.499999999999993	8.299999999999997	45.67325724705202
12.499999999999993	8.599999999999996	15.113608558610824		12.499999999999993	8.599999999999996	45.67325724705202
12.499999999999993	8.899999999999995	17.171787742563374		12.499999999999993	8.899999999999995	45.67325724705202
12.499999999999993	9.199999999999996	15.525527209279108		12.499999999999993	9.199999999999996	45.67325724705202
12.499999999999993	9.499999999999996	15.155559096014468		12.499999999999993	9.499999999999996	45.67325724705202
12.499999999999993	9.799999999999995	14.189428921872022		12.499999999999993	9.799999999999995	45.67325724705202
12.499999999999993	10.099999999999994	14.003636030112578		12.499999999999993	10.099999999999994	45.67325724705202
12.499999999999993	10.399999999999995	14.771431051701086		12.499999999999993	10.399999999999995	45.67325724705202
12.499999999999993	10.699999999999996	14.003969576867828		12.499999999999993	10.699999999999996	45.67325724705202
12.499999999999993	10.999999999999995	13.870363123280175		12.499999999999993	10.999999999999995	45.67325724705202
12.499999999999993	11.299999999999994	13.913258551867532		12.499999999999993	11.299999999999994	45.67325724705202
12.499999999999993	11.599999999999994	13.394200313784566		12.499999999999993	11.599999999999994	45.67325724705202
12.499999999999993	11.899999999999995	13.210110846402436		12.499999999999993	11.899999999999995	45.67325724705202
12.499999999999993	12.199999999999994	13.544881172353051		12.499999999999993	12.199999999999994	45.67325724705202
12.499999999999993	12.499999999999993	13.586654443315513		12.499999999999993	12.499999999999993	45.67325724705202
12.499999999999993	12.799999999999994	13.227797156803764		12.499999999999993	12.799999999999994	45.67325724705202
12.499999999999993	13.099999999999994	12.895152333970302		12.499999999999993	13.099999999999994	45.67325724705202
12.499999999999993	13.399999999999993	13.084053332062517		12.499999999999993	13.399999999999993	45.67325724705202
12.499999999999993	13.699999999999992	13.33584100174015		12.499999999999993	13.699999999999992	45.67325724705202
12.499999999999993	13.999999999999993	13.778771808796346		12.499999999999993	13.999999999999993	45.67325724705202
12.499999999999993	14.299999999999994	14.931474981691903		12.499999999999993	14.299999999999994	45.67325724705202
12.499999999999993	14.599999999999993	15.32804112681988		12.499999999999993	14.599999999999993	45.67325724705202
12.499999999999993	14.899999999999991	58.623927509982465		12.499999999999993	14.899999999999991	45.67325724705202
12.499999999999993	15.199999999999992	58.623927509982465		12.499999999999993	15.199999999999992	45.67325724705202
12.499999999999993	15.499999999999993	58.623927509982465		12.499999999999993	15.499999999999993	45.67325724705202
12.499999999999993	15.799999999999992	58.623927509982465		12.499999999999993	15.799999999999992	45.67325724705202
12.499999999999993	16.09999999999999	58.623927509982465		12.499999999999993	16.09999999999999	45.67325724705202
12.499999999999993	16.39999999999999	58.623927509982465		12.499999999999993	16.39999999999999	45.67325724705202
12.499999999999993	16.699999999999992	58.623927509982465		12.499999999999993	16.699999999999992	45.67325724705202
12.499999999999993	16.999999999999993	58.623927509982465		12.499999999999993	16.999999999999993	45.67325724705202
12.499999999999993	17.29999999999999	58.623927509982465		12.499999999999993	17.29999999999999	45.67325724705202
12.499999999999993	17.59999999999999	58.623927509982465		12.499999999999993	17.59999999999999	45.67325724705202
12.499999999999993	17.89999999999999	58.623927509982465		12.499999999999993	17.89999999999999	45.67325724705202
12.799999999999994	2	58.623927509982465		12.799999999999994	2	45.67325724705202
12.799999999999994	2.3	58.623927509982465		12.799999999999994	2.3	45.67325724705202
12.799999999999994	2.5999999999999996	58.623927509982465		12.799999999999994	2.5999999999999996	45.67325724705202
12.799999999999994	2.8999999999999995	58.623927509982465		12.799999999999994	2.8999999999999995	45.67325724705202
12.799999999999994	3.1999999999999993	58.623927509982465		12.799999999999994	3.1999999999999993	45.67325724705202
12.799999999999994	3.499999999999999	58.623927509982465		12.799999999999994	3.499999999999999	45.67325724705202
12.799999999999994	3.799999999999999	58.623927509982465		12.799999999999994	3.799999999999999	45.67325724705202
12.799999999999994	4.099999999999999	58.623927509982465		12.799999999999994	4.099999999999999	45.67325724705202
12.799999999999994	4.399999999999999	58.623927509982465		12.799999999999994	4.399999999999999	45.67325724705202
12.799999999999994	4.699999999999998	58.623927509982465		12.799999999999994	4.699999999999998	45.67325724705202
12.799999999999994	4.999999999999998	58.623927509982465		12.799999999999994	4.999999999999998	3.120907233538496
12.799999999999994	5.299999999999998	58.623927509982465		12.799999999999994	5.299999999999998	1.411693478698627
12.799999999999994	5.599999999999998	58.623927509982465		12.799999999999994	5.599999999999998	0.9498819038080946
12.799999999999994	5.899999999999998	58.623927509982465		12.799999999999994	5.899999999999998	1.1636407372096436
12.799999999999994	6.1999999999999975	58.623927509982465		12.799999999999994	6.1999999999999975	1.7513371676124159
12.799999999999994	6.499999999999997	58.623927509982465		12.799999999999994	6.499999999999997	1.867844130532621
12.799999999999994	6.799999999999997	58.623927509982465		12.799999999999994	6.799999999999997	1.941822189544606
12.799999999999994	7.099999999999997	58.623927509982465		12.799999999999994	7.099999999999997	2.7967975711752118
12.799999999999994	7.399999999999997	58.623927509982465		12.799999999999994	7.399999999999997	5.944353045432809
12.799999999999994	7.699999999999997	58.623927509982465		12.799999999999994	7.699999999999997	4.7599679903734256
12.799999999999994	7.9999999999999964	58.623927509982465		12.799999999999994	7.9999999999999964	45.67325724705202
12.799999999999994	8.299999999999997	58.623927509982465		12.799999999999994	8.299999999999997	45.67325724705202
12.799999999999994	8.599999999999996	16.26803750300157		12.799999999999994	8.599999999999996	45.67325724705202
12.799999999999994	8.899999999999995	16.12991900669265		12.799999999999994	8.899999999999995	45.67325724705202
12.799999999999994	9.199999999999996	15.69476875444101		12.799999999999994	9.199999999999996	45.67325724705202
12.799999999999994	9.499999999999996	14.767334884256464		12.799999999999994	9.499999999999996	45.67325724705202
12.799999999999994	9.799999999999995	15.487527921267805		12.799999999999994	9.799999999999995	45.67325724705202
12.799999999999994	10.099999999999994	15.457269633419578		12.799999999999994	10.099999999999994	45.67325724705202
12.799999999999994	10.399999999999995	15.33473378689218		12.799999999999994	10.399999999999995	45.67325724705202
12.799999999999994	10.699999999999996	14.546408739500926		12.799999999999994	10.699999999999996	45.67325724705202
12.799999999999994	10.999999999999995	14.098640880157497		12.799999999999994	10.999999999999995	45.67325724705202
12.799999999999994	11.299999999999994	14.456536407399668		12.799999999999994	11.299999999999994	45.67325724705202
12.799999999999994	11.599999999999994	13.765796233016836		12.799999999999994	11.599999999999994	45.67325724705202
12.799999999999994	11.899999999999995	13.7027		12.799999999999994	11.899999999999995	45.67325724705202
12.799999999999994	12.199999999999994	13.643075818100886		12.799999999999994	12.199999999999994	45.67325724705202
12.799999999999994	12.499999999999993	13.749413088408168		12.799999999999994	12.499999999999993	45.67325724705202
12.799999999999994	12.799999999999994	13.276243583120952		12.799999999999994	12.799999999999994	45.67325724705202
12.799999999999994	13.099999999999994	13.144643532642192		12.799999999999994	13.099999999999994	45.67325724705202
12.799999999999994	13.399999999999993	12.869188748976097		12.799999999999994	13.399999999999993	45.67325724705202
12.799999999999994	13.699999999999992	12.982788740496382		12.799999999999994	13.699999999999992	45.67325724705202
12.799999999999994	13.999999999999993	13.711249743912557		12.799999999999994	13.999999999999993	45.67325724705202
12.799999999999994	14.299999999999994	14.432128930849117		12.799999999999994	14.299999999999994	45.67325724705202
12.799999999999994	14.599999999999993	15.614845292660121		12.799999999999994	14.599999999999993	45.67325724705202
12.799999999999994	14.899999999999991	15.33822016042308		12.799999999999994	14.899999999999991	45.67325724705202
12.799999999999994	15.199999999999992	58.623927509982465		12.799999999999994	15.199999999999992	45.67325724705202
12.799999999999994	15.499999999999993	58.623927509982465		12.799999999999994	15.499999999999993	45.67325724705202
12.799999999999994	15.799999999999992	58.623927509982465		12.799999999999994	15.799999999999992	45.67325724705202
12.799999999999994	16.09999999999999	58.623927509982465		12.799999999999994	16.09999999999999	45.67325724705202
12.799999999999994	16.39999999999999	58.623927509982465		12.799999999999994	16.39999999999999	45.67325724705202
12.799999999999994	16.699999999999992	58.623927509982465		12.799999999999994	16.699999999999992	45.67325724705202
12.799999999999994	16.999999999999993	58.623927509982465		12.799999999999994	16.999999999999993	45.67325724705202
12.799999999999994	17.29999999999999	58.623927509982465		12.799999999999994	17.29999999999999	45.67325724705202
12.799999999999994	17.59999999999999	58.623927509982465		12.799999999999994	17.59999999999999	45.67325724705202
[truncated: 919 more rows]

## Sheet: Supp Fig 1b-c
Thermal Shift Assay
	ΔT (°C)
	0 mM NaCl	100 mM NaCl	200 mM NaCl	500 mM NaCl		Additive	ΔT (°C)
pH6.5	-1.21885	-1.7402	-1.99215	-1.99335		3% Glucose	2.6635
pH7	-1.01815	0.5939	0.11375	-0.0179		3% Sucrose	1.43935
pH7.5	0.4087	0.5396	0.6199	0.66935		1% Glycerol	1.19715
pH8	-0.02775	-0.3976	-1.15945	-1.0141		5% Glycerol	3.6939
pH8.5	-0.953	-2.2489	-2.2216	-2.2305		10% Glycerol	3.37125
pH9	-2.7162	-4.02075	-4.2146	-4.07395		20% Glycerol	7.14845
						3% DMSO	1.01725
						1 mM DTT	1.2599
						5 mM DTT	2.3509
						5 mM CaCl2	0.79665
						5 mM MgCl2	0.4718
						5 mM MnCl2	-2.20695
						5 mM NH4Cl2	0.48685
						50 mM KCl	0.19535
						50 mM LiCl	0.4824
						100 mM KSCN	-3.348
						5 mM Urea	0.5289
						5 % PEG400	-1.55255
						2 mM EDTA	0.3288

## Sheet: Supp Fig 2d
RMSF ligand-free GdmF
Residue	RMSF (A)
-2	6.53253
-1	4.58707
0	2.5987
1	2.46284
2	1.36986
3	0.8492
4	0.78021
5	0.77567
6	0.72489
7	0.57791
8	0.57271
9	0.73742
10	0.71262
11	0.59212
12	0.72808
13	0.76686
14	1.11413
15	1.04179
16	0.86459
17	0.85269
18	0.88904
19	0.85807
20	0.8071
21	0.72203
22	0.65018
23	0.55575
24	0.54349
25	0.57736
26	0.54223
27	0.49472
28	0.53612
29	0.58147
30	0.51174
31	0.4714
32	0.62675
33	0.63719
34	0.70463
35	0.75529
36	0.85727
37	0.80935
38	0.86193
39	0.9022
40	0.87335
41	0.89859
42	0.85527
43	1.00012
44	1.13585
45	1.09876
46	1.10088
47	1.31153
48	1.66505
49	1.70469
50	1.5626
51	1.3357
52	1.545
53	1.86962
54	1.86247
55	1.20288
56	0.99803
57	0.87369
58	0.9428
59	1.12215
60	0.94279
61	0.79685
62	1.05411
63	1.11202
64	0.88273
65	0.95701
66	1.24124
67	1.34436
68	1.20872
69	1.20422
70	1.02184
71	0.9709
72	1.1197
73	1.31834
74	1.44845
75	1.01357
76	0.99532
77	0.92532
78	0.74279
79	0.66765
80	0.67628
81	0.60984
82	0.56575
83	0.64569
84	0.55991
85	0.61376
86	0.69268
87	0.72579
88	0.76053
89	0.64082
90	0.74211
91	0.74571
92	0.70067
93	0.77551
94	0.75268
95	0.88738
96	0.8329
97	0.90253
98	1.07986
99	1.58826
100	2.06621
101	2.50953
102	2.9951
103	2.33154
104	1.57692
105	1.18233
106	1.46407
107	1.50688
108	1.2133
109	1.28788
110	1.24816
111	0.97443
112	0.87181
113	0.73756
114	0.67575
115	0.63094
116	0.62834
117	0.71667
118	0.7621
119	1.21419
120	1.25601
121	0.86001
122	0.67183
123	0.57216
124	0.53403
125	0.64308
126	0.69474
127	0.91888
128	1.06459
129	0.92446
130	1.13285
131	0.91387
132	0.80088
133	0.65638
134	0.59163
135	0.79976
136	0.65634
137	0.58274
138	0.54788
139	0.62043
140	0.60712
141	0.78255
142	1.11079
143	1.00712
144	0.89542
145	0.80961
146	0.80906
147	0.83408
148	0.90912
149	0.93329
150	0.71033
151	0.6484
152	0.60666
153	0.70954
154	0.61906
155	0.851
156	1.02266
157	1.46951
158	2.06433
159	1.49026
160	1.01609
161	0.76256
162	0.69073
163	0.61708
164	0.64552
165	0.6176
166	0.66659
167	0.76764
168	0.90718
169	1.3188
170	1.06582
171	1.00414
172	0.8157
173	0.80333
174	0.7748
175	0.72187
176	0.67283
177	0.7544
178	0.69682
179	0.8674
180	1.2285
181	1.26115
182	1.16558
183	0.91956
184	1.00016
185	1.05269
186	1.52044
187	2.07581
188	1.63812
189	2.15609
190	2.06868
191	1.5759
192	1.50753
193	1.28711
194	1.72354
195	2.52865
196	2.85083
197	4.18671
198	3.77208
199	3.79552
200	5.63721
201	5.31633
202	6.51884
203	5.14458
204	4.79399
205	2.72315
206	2.6962
207	2.26778
208	1.45177
209	1.1394
210	0.91809
211	0.68096
212	0.64067
213	0.65246
214	0.72178
215	0.9323
216	1.44069
217	1.48472
218	0.98397
219	0.72083
220	0.69333
221	0.6805
222	0.69159
223	0.94213
224	1.08921
225	1.01781
226	1.00973
227	0.83481
228	0.85837
229	0.92566
230	0.94955
231	1.12345
232	1.39385
233	1.07604
234	1.01673
235	0.96099
236	0.95842
237	1.06453
238	1.13847
239	1.13697
240	1.06228
241	1.32907
242	1.37586
243	1.35359
244	1.4279
245	1.20908
246	0.96793
247	1.045
248	1.0457
249	0.80071
250	0.74412
251	0.86698
252	0.7862
253	0.69121
254	0.86425
255	1.10215
256	2.09893
257	2.68122

## Sheet: Supp Fig 3
Binding affinity of co-substrates to GdmF from MST
Concentration (M)	Pantetheine	Error Pant	SNAC	Error SNAC	Concentration CoA (M)	CoA	Error CoA
0.00000244140625	0.025575561510718	0.0251746759082953	0.048943584477129	0.0782925337566256	0.000009765625	0.0630033812431302	0.0212733946650153
0.0000048828125	0.011357985321058	0.0158937226191161	0.0368682300257635	0.0535279388391156	0.00001953125	0	0
0.000009765625	0.00514224344233869	0.00890662690701849	0.0183125731408828	0.019174867001149	0.0000390625	0.0727132532138928	0.0377623525877858
0.00001953125	0.0209160189671409	0.0174786806979696	0.0364225262125539	0.0170276595398459	0.000078125	0.100463362931982	0.0430484788922383
0.0000390625	0.0247598888181883	0.0142166151648932	0.0439734055815424	0.025353738505761	0.00015625	0.126162619116224	0.0168944914213108
0.000078125	0.0328295560695105	0.0145317854819158	0.0994440859489536	0.038866123573778	0.0003125	0.174800821048755	0.0150525302769427
0.00015625	0.0821602275315342	0.0100818976331514	0.0937280473365715	0.023214842474701	0.000625	0.232407133440635	0.03864583774939
0.0003125	0.146675261579035	0.0206469236652725	0.253821825966311	0.0685192551742204	0.00125	0.305075030436468	0.0673351726635824
0.000625	0.252649566341627	0.0174140436809443	0.363434237157867	0.0351630566385478	0.0025	0.494496346988971	0.0308297055062851
0.00125	0.454440721463171	0.0376348251258079	0.622071390630785	0.0352208374159664	0.005	0.77298348599568	0.0421157661865529
0.0025	0.735088034979822	0.044843381070441	0.875770203500077	0.00944629513274736	0.01	0.988779305871881	0.0178825768517365
0.005	1	0	1	0	0.02	0.977450549921494	0.0390567932187098
